# Supplementary material for: Acute High-Intensity Noise Exposure Induces Cognitive Impairment and Arachidonic Acid Metabolism-Related Molecular Alterations in Rats: A Multi-Omics Study
Source: Metabolites. 2026 Feb 20;16(2):143. doi: 10.3390/metabo16020143 (PMC12942820; doi:10.3390/metabo16020143)
Supplement: Supplementary file 1 [file metabolites-16-00143-s001.zip]

Archive with 9 entries (9 files):
- Figure S1.pdf
- Figure S2.pdf
- Figure S3.pdf
- Figure S4.pdf
- Supplementary Materials.docx
- Supplementary Table S1.xlsx
- Supplementary Table S2.xlsx
- Supplementary Table S3.xlsx
- Author Checklist - Full.pdf
