# Supplementary material for: Acute High-Intensity Noise Exposure Induces Cognitive Impairment and Arachidonic Acid Metabolism-Related Molecular Alterations in Rats: A Multi-Omics Study
Source: Metabolites. 2026 Feb 20;16(2):143. doi: 10.3390/metabo16020143 (PMC12942820; doi:10.3390/metabo16020143)
Supplement: Supplementary file 1 [file metabolites-16-00143-s001.zip › Supplementary Table S1.xlsx]

## Sheet: string_kmeans_cluster_descripti
#clustering method	cluster number	cluster color	hex color	gene count	primary description	secondary description	tertiary description	protein names
kmeans	1	Red	#ff0000	144	-	-	-	Lrp1, Apob, Sort1, Ntf3, Pxdn, Itgad, Csf1, Spp1, Thbs1, Hrg, Spp2, Habp2, Cd44, Mmp9, Mpo, Selp, Snx17, Itgb2, Vav1, Rhoc, Lbr, Sema4d, Sost, Ihh, Stx8, Stx4, Septin5, Drg1, Wdr17, Tyw1, Abce1, Eif3k, Mpnd, Uba7, Atg3, Gabarapl2, Chmp4b, Usp2, Yod1, Ctsb, Tpp1, Dmrt2, Psap, Clu, C1r, Cd59, Sptbn4, Masp2, C2, Masp1, Apoa5, Lcat, Ins1, Pygm, Gmppb, B3galt1, B4galt1, St8sia4, Galnt17, Epas1, Eif3el…
kmeans	2	Salmon	#ff9165	13	-	-	-	Srrm2, Snip1, Mrps34, Rrm1, Cask, Ppfia1, Git1, Dst, Ppfia3, Acin1, Tra2b, Tra2a, Dazap1
kmeans	3	Brown	#b26400	5	Cyclohydrolase activity	Amino-acid biosynthesis	-	Phgdh, Aldh1b1, Mthfd1, Gch1, Yme1l1
kmeans	4	Yellow	#ffe765	4	Other glycan degradation	-	-	Aga, C1qtnf5, Fuca1, Bin2a
kmeans	5	Olive	#9bb200	4	Filamentous actin	-	-	Specc1l, Myo3a, Myo1c, Pdlim5
kmeans	6	Green	#bfff65	4	Dynein complex	-	-	Dynlrb1, Dnah5, Dnai1, Dnah8
kmeans	7	Lime Green	#36b200	4	-	-	-	Ppp4r4, Ppme1, Prepl, Relch
kmeans	8	Light Green	#69ff65	3	Mixed, incl. GPCR, family 2, latrophilin, and YD repeat	-	-	Adgrl3, Slit1, Tsku
kmeans	9	Lime Green 2	#00b22e	3	Inositol phosphate metabolism	-	-	Plch1, Pip5k1a, Itpka
kmeans	10	Cyan	#65ffb8	3	-	-	-	Mtus1, Mep1a, Lgals2
kmeans	11	Purple	#7875ef	3	SWI/SNF complex	-	-	Bcl7a, Arid1a, Psd4
kmeans	12	Medium Purple	#9a75ef	2	-	-	-	A2ml1, Ppl
kmeans	13	Orchid 2	#bd75ef	2	-	-	-	Dab1, Scmh1
kmeans	14	Violet	#df75ef	2	Branched-chain amino acid catabolism	-	-	Echs1, Mccc1
kmeans	15	Orchid	#ef75dc	2	Mixed, incl. AN1-like Zinc finger, and 5(3)-deoxyribonucleotidase	-	-	Mamdc2, Nt5c
kmeans	16	Hot Pink	#ef75ba	2	-	-	-	Ppm1l, Vapa
kmeans	17	Pink	#ef7597	2	Mixed, incl. Regulation of mitochondrial fission, and Miro GTPase Cycle	-	-	Rhot1, Dnm1l
