# Supplementary material for: Acute High-Intensity Noise Exposure Induces Cognitive Impairment and Arachidonic Acid Metabolism-Related Molecular Alterations in Rats: A Multi-Omics Study
Source: Metabolites. 2026 Feb 20;16(2):143. doi: 10.3390/metabo16020143 (PMC12942820; doi:10.3390/metabo16020143)
Supplement: Supplementary file 1 [file metabolites-16-00143-s001.zip › Supplementary Table S2.xlsx]

## Sheet: Sheet 1
Metabolite	Microbe	Spearman_r	P_value	FDR
12-OxoETE	s__Bacillus_sp._AR2-1	-0.637812	0.0472475	0.114926
20-COOH-LTB4	s__Bacillus_sp._AR2-1	-0.525411	0.118847	0.194477
LTB4	s__Bacillus_sp._AR2-1	-0.600293	0.06652	0.13304
14(15)-DiHET	s__Bacillus_sp._AR2-1	-0.519003	0.124239	0.194574
11(12)-DiHET	s__Bacillus_sp._AR2-1	-0.725354	0.0175906	0.0904021
6keto-PGF1α	s__Bacillus_sp._AR2-1	-0.731607	0.0161765	0.0868708
8-HETE	s__Bacillus_sp._AR2-1	-0.393942	0.259994	0.314086
15-HETE	s__Bacillus_sp._AR2-1	-0.606546	0.0630029	0.130351
12-HETE	s__Bacillus_sp._AR2-1	-0.544016	0.104027	0.178332
12-OxoETE	s__Lactobacillus_sp._ESL0230	-0.769126	0.00930684	0.0680469
20-COOH-LTB4	s__Lactobacillus_sp._ESL0230	-0.430457	0.21431	0.269761
LTB4	s__Lactobacillus_sp._ESL0230	-0.656571	0.0391912	0.100777
14(15)-DiHET	s__Lactobacillus_sp._ESL0230	-0.81915	0.00373895	0.0448674
11(12)-DiHET	s__Lactobacillus_sp._ESL0230	-0.51275	0.129646	0.199455
6keto-PGF1α	s__Lactobacillus_sp._ESL0230	-0.51275	0.129646	0.199455
8-HETE	s__Lactobacillus_sp._ESL0230	-0.681583	0.0299658	0.0926963
15-HETE	s__Lactobacillus_sp._ESL0230	-0.612799	0.0596102	0.126233
12-HETE	s__Lactobacillus_sp._ESL0230	-0.644065	0.0444496	0.109602
12-OxoETE	s__Chitinophaga_sp._Ak27	0.808135	0.00466982	0.0509023
20-COOH-LTB4	s__Chitinophaga_sp._Ak27	0.687215	0.028115	0.0926963
LTB4	s__Chitinophaga_sp._Ak27	0.769345	0.00927422	0.0680469
14(15)-DiHET	s__Chitinophaga_sp._Ak27	0.833996	0.00270528	0.0448674
11(12)-DiHET	s__Chitinophaga_sp._Ak27	0.665903	0.0355523	0.0969607
6keto-PGF1α	s__Chitinophaga_sp._Ak27	0.756415	0.0113411	0.0680469
8-HETE	s__Chitinophaga_sp._Ak27	0.846926	0.00198837	0.0448674
15-HETE	s__Chitinophaga_sp._Ak27	0.846926	0.00198837	0.0448674
12-HETE	s__Chitinophaga_sp._Ak27	0.846926	0.00198837	0.0448674
12-OxoETE	s__Bacteroides_phage_HNL05	-0.364743	0.300067	0.346231
20-COOH-LTB4	s__Bacteroides_phage_HNL05	-0.24001	0.504191	0.521576
LTB4	s__Bacteroides_phage_HNL05	-0.267478	0.454986	0.478933
14(15)-DiHET	s__Bacteroides_phage_HNL05	-0.492403	0.14823	0.209515
11(12)-DiHET	s__Bacteroides_phage_HNL05	-0.249241	0.48741	0.507132
6keto-PGF1α	s__Bacteroides_phage_HNL05	-0.613985	0.058981	0.126233
8-HETE	s__Bacteroides_phage_HNL05	-0.498483	0.142518	0.208626
15-HETE	s__Bacteroides_phage_HNL05	-0.38298	0.274673	0.325271
12-HETE	s__Bacteroides_phage_HNL05	-0.395139	0.258419	0.314086
12-OxoETE	s__Bacteroides_phage_ARB14	-0.206688	0.566695	0.5763
20-COOH-LTB4	s__Bacteroides_phage_ARB14	-0.178469	0.621798	0.628784
LTB4	s__Bacteroides_phage_ARB14	-0.0851068	0.815172	0.815172
14(15)-DiHET	s__Bacteroides_phage_ARB14	-0.38298	0.274673	0.325271
11(12)-DiHET	s__Bacteroides_phage_ARB14	-0.249241	0.48741	0.507132
6keto-PGF1α	s__Bacteroides_phage_ARB14	-0.492403	0.14823	0.209515
8-HETE	s__Bacteroides_phage_ARB14	-0.376901	0.283003	0.331412
15-HETE	s__Bacteroides_phage_ARB14	-0.224925	0.532122	0.544216
12-HETE	s__Bacteroides_phage_ARB14	-0.285716	0.423568	0.45654
12-OxoETE	s__Bacillus_sp._FJAT-45066	-0.781632	0.007571	0.0680469
20-COOH-LTB4	s__Bacillus_sp._FJAT-45066	-0.576053	0.0813598	0.155795
LTB4	s__Bacillus_sp._FJAT-45066	-0.781632	0.007571	0.0680469
14(15)-DiHET	s__Bacillus_sp._FJAT-45066	-0.769126	0.00930684	0.0680469
11(12)-DiHET	s__Bacillus_sp._FJAT-45066	-0.744113	0.0135892	0.078905
6keto-PGF1α	s__Bacillus_sp._FJAT-45066	-0.656571	0.0391912	0.100777
8-HETE	s__Bacillus_sp._FJAT-45066	-0.612799	0.0596102	0.126233
15-HETE	s__Bacillus_sp._FJAT-45066	-0.762873	0.0102722	0.0680469
12-HETE	s__Bacillus_sp._FJAT-45066	-0.700342	0.0241072	0.0904021
12-OxoETE	s__Enterobacter_genomosp._O	-0.343918	0.330526	0.374181
20-COOH-LTB4	s__Enterobacter_genomosp._O	-0.677337	0.0314147	0.0926992
LTB4	s__Enterobacter_genomosp._O	-0.318906	0.369116	0.405128
14(15)-DiHET	s__Enterobacter_genomosp._O	-0.300147	0.39945	0.433138
11(12)-DiHET	s__Enterobacter_genomosp._O	-0.231363	0.520126	0.534986
6keto-PGF1α	s__Enterobacter_genomosp._O	-0.106302	0.770074	0.774377
8-HETE	s__Enterobacter_genomosp._O	-0.53151	0.113852	0.188013
15-HETE	s__Enterobacter_genomosp._O	-0.506497	0.135195	0.20446
12-HETE	s__Enterobacter_genomosp._O	-0.581534	0.077834	0.150646
12-OxoETE	s__Paenibacillus_sp._MAEPY2	-0.712848	0.0206719	0.0904021
20-COOH-LTB4	s__Paenibacillus_sp._MAEPY2	-0.443118	0.199634	0.258519
LTB4	s__Paenibacillus_sp._MAEPY2	-0.67533	0.0321161	0.0932404
14(15)-DiHET	s__Paenibacillus_sp._MAEPY2	-0.825403	0.00327421	0.0448674
11(12)-DiHET	s__Paenibacillus_sp._MAEPY2	-0.519003	0.124239	0.194574
6keto-PGF1α	s__Paenibacillus_sp._MAEPY2	-0.506497	0.135195	0.20446
8-HETE	s__Paenibacillus_sp._MAEPY2	-0.762873	0.0102722	0.0680469
15-HETE	s__Paenibacillus_sp._MAEPY2	-0.669077	0.034369	0.0966629
12-HETE	s__Paenibacillus_sp._MAEPY2	-0.700342	0.0241072	0.0904021
12-OxoETE	s__Paenibacillus_sp._MAEPY1	-0.833996	0.00270528	0.0448674
20-COOH-LTB4	s__Paenibacillus_sp._MAEPY1	-0.438508	0.204908	0.263453
LTB4	s__Paenibacillus_sp._MAEPY1	-0.756415	0.0113411	0.0680469
14(15)-DiHET	s__Paenibacillus_sp._MAEPY1	-0.885716	0.000648751	0.038925
11(12)-DiHET	s__Paenibacillus_sp._MAEPY1	-0.588322	0.0736061	0.145361
6keto-PGF1α	s__Paenibacillus_sp._MAEPY1	-0.614183	0.0588762	0.126233
8-HETE	s__Paenibacillus_sp._MAEPY1	-0.717624	0.0194545	0.0904021
15-HETE	s__Paenibacillus_sp._MAEPY1	-0.678834	0.0308988	0.0926963
12-HETE	s__Paenibacillus_sp._MAEPY1	-0.678834	0.0308988	0.0926963
12-OxoETE	s__Acinetobacter_gyllenbergii	-0.833996	0.00270528	0.0448674
20-COOH-LTB4	s__Acinetobacter_gyllenbergii	-0.35997	0.306913	0.349647
LTB4	s__Acinetobacter_gyllenbergii	-0.769345	0.00927422	0.0680469
14(15)-DiHET	s__Acinetobacter_gyllenbergii	-0.821065	0.00359188	0.0448674
11(12)-DiHET	s__Acinetobacter_gyllenbergii	-0.756415	0.0113411	0.0680469
6keto-PGF1α	s__Acinetobacter_gyllenbergii	-0.730554	0.0164089	0.0868708
8-HETE	s__Acinetobacter_gyllenbergii	-0.627113	0.0523028	0.117681
15-HETE	s__Acinetobacter_gyllenbergii	-0.691764	0.0266782	0.0906053
12-HETE	s__Acinetobacter_gyllenbergii	-0.691764	0.0266782	0.0906053
12-OxoETE	s__Corynebacterium_sp._NML180780	-0.61451	0.0587035	0.126233
20-COOH-LTB4	s__Corynebacterium_sp._NML180780	-0.324873	0.359715	0.399684
LTB4	s__Corynebacterium_sp._NML180780	-0.566715	0.0876013	0.165981
14(15)-DiHET	s__Corynebacterium_sp._NML180780	-0.539403	0.107586	0.17931
11(12)-DiHET	s__Corynebacterium_sp._NML180780	-0.703272	0.0232695	0.0904021
6keto-PGF1α	s__Corynebacterium_sp._NML180780	-0.703272	0.0232695	0.0904021
8-HETE	s__Corynebacterium_sp._NML180780	-0.423329	0.222837	0.278546
15-HETE	s__Corynebacterium_sp._NML180780	-0.559887	0.0923538	0.167916
12-HETE	s__Corynebacterium_sp._NML180780	-0.559887	0.0923538	0.167916
12-OxoETE	s__Lactococcus_sp._S64	-0.491608	0.148988	0.209515
20-COOH-LTB4	s__Lactococcus_sp._S64	-0.698131	0.0247529	0.0906053
LTB4	s__Lactococcus_sp._S64	-0.505264	0.136307	0.20446
14(15)-DiHET	s__Lactococcus_sp._S64	-0.416501	0.231183	0.286986
11(12)-DiHET	s__Lactococcus_sp._S64	-0.273115	0.445165	0.471351
6keto-PGF1α	s__Lactococcus_sp._S64	-0.518919	0.124311	0.194574
8-HETE	s__Lactococcus_sp._S64	-0.669133	0.0343483	0.0966629
15-HETE	s__Lactococcus_sp._S64	-0.682789	0.0295627	0.0926963
12-HETE	s__Lactococcus_sp._S64	-0.682789	0.0295627	0.0926963
12-OxoETE	s__Bacillus_sp._JKS001846	-0.491608	0.148988	0.209515
20-COOH-LTB4	s__Bacillus_sp._JKS001846	-0.739604	0.014486	0.0814839
LTB4	s__Bacillus_sp._JKS001846	-0.477952	0.162361	0.224808
14(15)-DiHET	s__Bacillus_sp._JKS001846	-0.402845	0.248398	0.304161
11(12)-DiHET	s__Bacillus_sp._JKS001846	-0.327739	0.355243	0.397166
6keto-PGF1α	s__Bacillus_sp._JKS001846	-0.464296	0.176431	0.235241
8-HETE	s__Bacillus_sp._JKS001846	-0.587198	0.0742956	0.145361
15-HETE	s__Bacillus_sp._JKS001846	-0.628166	0.0517901	0.117681
12-HETE	s__Bacillus_sp._JKS001846	-0.628166	0.0517901	0.117681
12-OxoETE	s__Olsenella_sp._AM05-7	-0.656571	0.0391912	0.100777
20-COOH-LTB4	s__Olsenella_sp._AM05-7	-0.468439	0.172089	0.232902
LTB4	s__Olsenella_sp._AM05-7	-0.556522	0.0947552	0.170559
14(15)-DiHET	s__Olsenella_sp._AM05-7	-0.719101	0.0190882	0.0904021
11(12)-DiHET	s__Olsenella_sp._AM05-7	-0.375183	0.285382	0.331412
6keto-PGF1α	s__Olsenella_sp._AM05-7	-0.562775	0.0903239	0.167611
8-HETE	s__Olsenella_sp._AM05-7	-0.706595	0.0223441	0.0904021
15-HETE	s__Olsenella_sp._AM05-7	-0.600293	0.06652	0.13304
12-HETE	s__Olsenella_sp._AM05-7	-0.631558	0.0501606	0.117681
12-OxoETE	s__Rahnella_perminowiae	0.519003	0.124239	0.194574
20-COOH-LTB4	s__Rahnella_perminowiae	0.544402	0.103732	0.178332
LTB4	s__Rahnella_perminowiae	0.519003	0.124239	0.194574
14(15)-DiHET	s__Rahnella_perminowiae	0.475232	0.165108	0.226866
11(12)-DiHET	s__Rahnella_perminowiae	0.318906	0.369116	0.405128
6keto-PGF1α	s__Rahnella_perminowiae	0.431461	0.213125	0.269761
8-HETE	s__Rahnella_perminowiae	0.706595	0.0223441	0.0904021
15-HETE	s__Rahnella_perminowiae	0.631558	0.0501606	0.117681
12-HETE	s__Rahnella_perminowiae	0.706595	0.0223441	0.0904021
12-OxoETE	s__Bacillus_sp._YC2	-0.644065	0.0444496	0.109602
20-COOH-LTB4	s__Bacillus_sp._YC2	-0.563393	0.0898934	0.167611
LTB4	s__Bacillus_sp._YC2	-0.544016	0.104027	0.178332
14(15)-DiHET	s__Bacillus_sp._YC2	-0.769126	0.00930684	0.0680469
11(12)-DiHET	s__Bacillus_sp._YC2	-0.656571	0.0391912	0.100777
6keto-PGF1α	s__Bacillus_sp._YC2	-0.493991	0.146725	0.209515
8-HETE	s__Bacillus_sp._YC2	-0.375183	0.285382	0.331412
15-HETE	s__Bacillus_sp._YC2	-0.45022	0.191665	0.251823
12-HETE	s__Bacillus_sp._YC2	-0.362677	0.30302	0.347411
12-OxoETE	s__Streptococcus_sp._714	-0.944211	3.96088e-05	0.00712959
20-COOH-LTB4	s__Streptococcus_sp._714	-0.436788	0.206897	0.264124
LTB4	s__Streptococcus_sp._714	-0.887934	0.000601514	0.038925
14(15)-DiHET	s__Streptococcus_sp._714	-0.81915	0.00373895	0.0448674
11(12)-DiHET	s__Streptococcus_sp._714	-0.700342	0.0241072	0.0904021
6keto-PGF1α	s__Streptococcus_sp._714	-0.806644	0.00480744	0.0509023
8-HETE	s__Streptococcus_sp._714	-0.75662	0.0113061	0.0680469
15-HETE	s__Streptococcus_sp._714	-0.81915	0.00373895	0.0448674
12-HETE	s__Streptococcus_sp._714	-0.81915	0.00373895	0.0448674
12-OxoETE	s__Arcobacter_ellisii	0.704694	0.0228704	0.0904021
20-COOH-LTB4	s__Arcobacter_ellisii	0.451598	0.190141	0.251657
LTB4	s__Arcobacter_ellisii	0.678834	0.0308988	0.0926963
14(15)-DiHET	s__Arcobacter_ellisii	0.704694	0.0228704	0.0904021
11(12)-DiHET	s__Arcobacter_ellisii	0.549532	0.0998697	0.177986
6keto-PGF1α	s__Arcobacter_ellisii	0.627113	0.0523028	0.117681
8-HETE	s__Arcobacter_ellisii	0.691764	0.0266782	0.0906053
15-HETE	s__Arcobacter_ellisii	0.665903	0.0355523	0.0969607
12-HETE	s__Arcobacter_ellisii	0.691764	0.0266782	0.0906053
12-OxoETE	s__Lachnospiraceae_bacterium_RUG226	0.443813	0.198846	0.258519
20-COOH-LTB4	s__Lachnospiraceae_bacterium_RUG226	0.2834	0.4275	0.458036
LTB4	s__Lachnospiraceae_bacterium_RUG226	0.471124	0.169309	0.230876
14(15)-DiHET	s__Lachnospiraceae_bacterium_RUG226	0.648649	0.0424702	0.107671
11(12)-DiHET	s__Lachnospiraceae_bacterium_RUG226	0.600854	0.0661994	0.13304
6keto-PGF1α	s__Lachnospiraceae_bacterium_RUG226	0.341394	0.334322	0.376112
8-HETE	s__Lachnospiraceae_bacterium_RUG226	0.498436	0.142561	0.208626
15-HETE	s__Lachnospiraceae_bacterium_RUG226	0.477952	0.162361	0.224808
12-HETE	s__Lachnospiraceae_bacterium_RUG226	0.498436	0.142561	0.208626
12-OxoETE	s__Bacillus_alkalicola	0.402845	0.248398	0.304161
20-COOH-LTB4	s__Bacillus_alkalicola	0.311048	0.381679	0.416378
LTB4	s__Bacillus_alkalicola	0.38919	0.266304	0.319565
14(15)-DiHET	s__Bacillus_alkalicola	0.607682	0.0623775	0.130351
11(12)-DiHET	s__Bacillus_alkalicola	0.546231	0.102345	0.178332
6keto-PGF1α	s__Bacillus_alkalicola	0.273115	0.445165	0.471351
8-HETE	s__Bacillus_alkalicola	0.539403	0.107586	0.17931
15-HETE	s__Bacillus_alkalicola	0.464296	0.176431	0.235241
12-HETE	s__Bacillus_alkalicola	0.539403	0.107586	0.17931
