# Supplementary material for: Acute High-Intensity Noise Exposure Induces Cognitive Impairment and Arachidonic Acid Metabolism-Related Molecular Alterations in Rats: A Multi-Omics Study
Source: Metabolites. 2026 Feb 20;16(2):143. doi: 10.3390/metabo16020143 (PMC12942820; doi:10.3390/metabo16020143)
Supplement: Supplementary file 1 [file metabolites-16-00143-s001.zip › Supplementary Table S3.xlsx]

## Sheet: Sheet 1
Metabolite	Protein	Spearman_r	P_value	FDR
12-OxoETE	EIF3K	0.309091	0.384841	0.427382
20-COOH-LTB4	EIF3K	0.263824	0.461405	0.498733
LTB4	EIF3K	0.309091	0.384841	0.427382
14(15)-DiHET	EIF3K	0.406061	0.244282	0.312527
11(12)-DiHET	EIF3K	0.163636	0.651477	0.670623
6keto-PGF1α	EIF3K	0.50303	0.138334	0.221608
8-HETE	EIF3K	0.357576	0.310376	0.365679
15-HETE	EIF3K	0.309091	0.384841	0.427382
12-HETE	EIF3K	0.248485	0.488776	0.521361
12-OxoETE	WDR17	-0.248485	0.488776	0.521361
20-COOH-LTB4	WDR17	-0.398803	0.253627	0.322888
LTB4	WDR17	-0.248485	0.488776	0.521361
14(15)-DiHET	WDR17	-0.357576	0.310376	0.365679
11(12)-DiHET	WDR17	-0.151515	0.676065	0.691539
6keto-PGF1α	WDR17	-0.248485	0.488776	0.521361
8-HETE	WDR17	-0.539394	0.107593	0.196672
15-HETE	WDR17	-0.393939	0.259998	0.323686
12-HETE	WDR17	-0.466667	0.173939	0.248813
12-OxoETE	TSPAN9	-0.6	0.066688	0.169799
20-COOH-LTB4	TSPAN9	-0.411074	0.237942	0.309922
LTB4	TSPAN9	-0.575758	0.0815528	0.17914
14(15)-DiHET	TSPAN9	-0.478788	0.161523	0.237071
11(12)-DiHET	TSPAN9	-0.309091	0.384841	0.427382
6keto-PGF1α	TSPAN9	-0.769697	0.00922195	0.103927
8-HETE	TSPAN9	-0.551515	0.0984012	0.189211
15-HETE	TSPAN9	-0.575758	0.0815528	0.17914
12-HETE	TSPAN9	-0.539394	0.107593	0.196672
12-OxoETE	MPO	-0.575758	0.0815528	0.17914
20-COOH-LTB4	MPO	-0.656491	0.0392233	0.144824
LTB4	MPO	-0.563636	0.089724	0.184575
14(15)-DiHET	MPO	-0.575758	0.0815528	0.17914
11(12)-DiHET	MPO	-0.418182	0.229113	0.299325
6keto-PGF1α	MPO	-0.527273	0.117308	0.206004
8-HETE	MPO	-0.527273	0.117308	0.206004
15-HETE	MPO	-0.624242	0.0537178	0.160411
12-HETE	MPO	-0.539394	0.107593	0.196672
12-OxoETE	CLU	-0.490909	0.149656	0.230349
20-COOH-LTB4	CLU	-0.791471	0.00637708	0.0928618
LTB4	CLU	-0.406061	0.244282	0.312527
14(15)-DiHET	CLU	-0.527273	0.117308	0.206004
11(12)-DiHET	CLU	-0.29697	0.404702	0.446377
6keto-PGF1α	CLU	-0.418182	0.229113	0.299325
8-HETE	CLU	-0.624242	0.0537178	0.160411
15-HETE	CLU	-0.587879	0.0738777	0.174083
12-HETE	CLU	-0.587879	0.0738777	0.174083
12-OxoETE	SPTBN4	-0.539394	0.107593	0.196672
20-COOH-LTB4	SPTBN4	-0.398803	0.253627	0.322888
LTB4	SPTBN4	-0.478788	0.161523	0.237071
14(15)-DiHET	SPTBN4	-0.50303	0.138334	0.221608
11(12)-DiHET	SPTBN4	-0.333333	0.346594	0.398921
6keto-PGF1α	SPTBN4	-0.539394	0.107593	0.196672
8-HETE	SPTBN4	-0.490909	0.149656	0.230349
15-HETE	SPTBN4	-0.490909	0.149656	0.230349
12-HETE	SPTBN4	-0.490909	0.149656	0.230349
12-OxoETE	UBA7	-0.672727	0.0330412	0.138134
20-COOH-LTB4	UBA7	-0.558324	0.093464	0.189211
LTB4	UBA7	-0.684848	0.0288828	0.13321
14(15)-DiHET	UBA7	-0.612121	0.0599721	0.16537
11(12)-DiHET	UBA7	-0.406061	0.244282	0.312527
6keto-PGF1α	UBA7	-0.624242	0.0537178	0.160411
8-HETE	UBA7	-0.866667	0.00117354	0.0563298
15-HETE	UBA7	-0.806061	0.00486206	0.0887497
12-HETE	UBA7	-0.866667	0.00117354	0.0563298
12-OxoETE	PXDN	-0.684848	0.0288828	0.13321
20-COOH-LTB4	PXDN	-0.337449	0.3403	0.396252
LTB4	PXDN	-0.69697	0.0250967	0.126558
14(15)-DiHET	PXDN	-0.757576	0.0111434	0.104652
11(12)-DiHET	PXDN	-0.624242	0.0537178	0.160411
6keto-PGF1α	PXDN	-0.660606	0.0375884	0.140793
8-HETE	PXDN	-0.830303	0.00294023	0.0747164
15-HETE	PXDN	-0.781818	0.00754701	0.101885
12-HETE	PXDN	-0.842424	0.00222003	0.0747164
12-OxoETE	HBE1	0.466667	0.173939	0.248813
20-COOH-LTB4	HBE1	0.153386	0.672252	0.690911
LTB4	HBE1	0.454545	0.186905	0.260461
14(15)-DiHET	HBE1	0.321212	0.365468	0.414389
11(12)-DiHET	HBE1	-0.0181818	0.96024	0.96024
6keto-PGF1α	HBE1	0.50303	0.138334	0.221608
8-HETE	HBE1	0.454545	0.186905	0.260461
15-HETE	HBE1	0.369697	0.29305	0.35166
12-HETE	HBE1	0.369697	0.29305	0.35166
12-OxoETE	SNX17	-0.624242	0.0537178	0.160411
20-COOH-LTB4	SNX17	-0.717845	0.0193993	0.121456
LTB4	SNX17	-0.551515	0.0984012	0.189211
14(15)-DiHET	SNX17	-0.527273	0.117308	0.206004
11(12)-DiHET	SNX17	-0.454545	0.186905	0.260461
6keto-PGF1α	SNX17	-0.393939	0.259998	0.323686
8-HETE	SNX17	-0.636364	0.0479117	0.154462
15-HETE	SNX17	-0.684848	0.0288828	0.13321
12-HETE	SNX17	-0.721212	0.0185732	0.117994
12-OxoETE	ICOS	-0.818182	0.00381492	0.0837989
20-COOH-LTB4	ICOS	-0.558324	0.093464	0.189211
LTB4	ICOS	-0.818182	0.00381492	0.0837989
14(15)-DiHET	ICOS	-0.69697	0.0250967	0.126558
11(12)-DiHET	ICOS	-0.50303	0.138334	0.221608
6keto-PGF1α	ICOS	-0.69697	0.0250967	0.126558
8-HETE	ICOS	-0.939394	5.48405e-05	0.022083
15-HETE	ICOS	-0.915152	0.000204472	0.022083
12-HETE	ICOS	-0.975758	1.46755e-06	0.00190194
12-OxoETE	CHMP4B	0.709091	0.0216659	0.123154
20-COOH-LTB4	CHMP4B	0.742387	0.0139278	0.113764
LTB4	CHMP4B	0.709091	0.0216659	0.123154
14(15)-DiHET	CHMP4B	0.769697	0.00922195	0.103927
11(12)-DiHET	CHMP4B	0.709091	0.0216659	0.123154
6keto-PGF1α	CHMP4B	0.527273	0.117308	0.206004
8-HETE	CHMP4B	0.660606	0.0375884	0.140793
15-HETE	CHMP4B	0.757576	0.0111434	0.104652
12-HETE	CHMP4B	0.709091	0.0216659	0.123154
12-OxoETE	COCH	-0.69697	0.0250967	0.126558
20-COOH-LTB4	COCH	-0.570595	0.0849717	0.184575
LTB4	COCH	-0.648485	0.0425401	0.145467
14(15)-DiHET	COCH	-0.442424	0.200423	0.273131
11(12)-DiHET	COCH	-0.284848	0.425038	0.464852
6keto-PGF1α	COCH	-0.50303	0.138334	0.221608
8-HETE	COCH	-0.624242	0.0537178	0.160411
15-HETE	COCH	-0.648485	0.0425401	0.145467
12-HETE	COCH	-0.684848	0.0288828	0.13321
12-OxoETE	HELZ2	-0.709091	0.0216659	0.123154
20-COOH-LTB4	HELZ2	-0.570595	0.0849717	0.184575
LTB4	HELZ2	-0.684848	0.0288828	0.13321
14(15)-DiHET	HELZ2	-0.575758	0.0815528	0.17914
11(12)-DiHET	HELZ2	-0.248485	0.488776	0.521361
6keto-PGF1α	HELZ2	-0.6	0.066688	0.169799
8-HETE	HELZ2	-0.806061	0.00486206	0.0887497
15-HETE	HELZ2	-0.733333	0.0158006	0.113764
12-HETE	HELZ2	-0.769697	0.00922195	0.103927
12-OxoETE	APMAP	-0.527273	0.117308	0.206004
20-COOH-LTB4	APMAP	-0.521512	0.122111	0.211572
LTB4	APMAP	-0.478788	0.161523	0.237071
14(15)-DiHET	APMAP	-0.575758	0.0815528	0.17914
11(12)-DiHET	APMAP	-0.309091	0.384841	0.427382
6keto-PGF1α	APMAP	-0.539394	0.107593	0.196672
8-HETE	APMAP	-0.793939	0.00609992	0.0898352
15-HETE	APMAP	-0.648485	0.0425401	0.145467
12-HETE	APMAP	-0.733333	0.0158006	0.113764
12-OxoETE	PSAP	-0.490909	0.149656	0.230349
20-COOH-LTB4	PSAP	-0.595137	0.069515	0.173922
LTB4	PSAP	-0.466667	0.173939	0.248813
14(15)-DiHET	PSAP	-0.612121	0.0599721	0.16537
11(12)-DiHET	PSAP	-0.442424	0.200423	0.273131
6keto-PGF1α	PSAP	-0.369697	0.29305	0.35166
8-HETE	PSAP	-0.539394	0.107593	0.196672
15-HETE	PSAP	-0.515152	0.127553	0.212479
12-HETE	PSAP	-0.50303	0.138334	0.221608
12-OxoETE	B4GALT1	-0.490909	0.149656	0.230349
20-COOH-LTB4	B4GALT1	-0.190198	0.598668	0.624195
LTB4	B4GALT1	-0.406061	0.244282	0.312527
14(15)-DiHET	B4GALT1	-0.357576	0.310376	0.365679
11(12)-DiHET	B4GALT1	-0.284848	0.425038	0.464852
6keto-PGF1α	B4GALT1	-0.587879	0.0738777	0.174083
8-HETE	B4GALT1	-0.284848	0.425038	0.464852
15-HETE	B4GALT1	-0.333333	0.346594	0.398921
12-HETE	B4GALT1	-0.321212	0.365468	0.414389
12-OxoETE	TYW1	-0.6	0.066688	0.169799
20-COOH-LTB4	TYW1	-0.472428	0.167969	0.245697
LTB4	TYW1	-0.575758	0.0815528	0.17914
14(15)-DiHET	TYW1	-0.539394	0.107593	0.196672
11(12)-DiHET	TYW1	-0.236364	0.510885	0.540937
6keto-PGF1α	TYW1	-0.442424	0.200423	0.273131
8-HETE	TYW1	-0.721212	0.0185732	0.117994
15-HETE	TYW1	-0.624242	0.0537178	0.160411
12-HETE	TYW1	-0.684848	0.0288828	0.13321
12-OxoETE	PRKDC	-0.539394	0.107593	0.196672
20-COOH-LTB4	PRKDC	-0.742387	0.0139278	0.113764
LTB4	PRKDC	-0.563636	0.089724	0.184575
14(15)-DiHET	PRKDC	-0.490909	0.149656	0.230349
11(12)-DiHET	PRKDC	-0.309091	0.384841	0.427382
6keto-PGF1α	PRKDC	-0.612121	0.0599721	0.16537
8-HETE	PRKDC	-0.890909	0.000542144	0.0468413
15-HETE	PRKDC	-0.830303	0.00294023	0.0747164
12-HETE	PRKDC	-0.878788	0.000813862	0.0479439
12-OxoETE	ADAMTS9	-0.418182	0.229113	0.299325
20-COOH-LTB4	ADAMTS9	-0.153386	0.672252	0.690911
LTB4	ADAMTS9	-0.309091	0.384841	0.427382
14(15)-DiHET	ADAMTS9	-0.406061	0.244282	0.312527
11(12)-DiHET	ADAMTS9	-0.0666667	0.854813	0.859455
6keto-PGF1α	ADAMTS9	-0.442424	0.200423	0.273131
8-HETE	ADAMTS9	-0.478788	0.161523	0.237071
15-HETE	ADAMTS9	-0.309091	0.384841	0.427382
12-HETE	ADAMTS9	-0.381818	0.276255	0.33808
12-OxoETE	APOB	-0.878788	0.000813862	0.0479439
20-COOH-LTB4	APOB	-0.64422	0.0443814	0.151364
LTB4	APOB	-0.90303	0.000343612	0.0342555
14(15)-DiHET	APOB	-0.830303	0.00294023	0.0747164
11(12)-DiHET	APOB	-0.660606	0.0375884	0.140793
6keto-PGF1α	APOB	-0.69697	0.0250967	0.126558
8-HETE	APOB	-0.878788	0.000813862	0.0479439
15-HETE	APOB	-0.927273	0.000112035	0.022083
12-HETE	APOB	-0.915152	0.000204472	0.022083
12-OxoETE	CCL27	-0.660606	0.0375884	0.140793
20-COOH-LTB4	CCL27	-0.386532	0.269869	0.334689
LTB4	CCL27	-0.6	0.066688	0.169799
14(15)-DiHET	CCL27	-0.515152	0.127553	0.212479
11(12)-DiHET	CCL27	-0.454545	0.186905	0.260461
6keto-PGF1α	CCL27	-0.515152	0.127553	0.212479
8-HETE	CCL27	-0.563636	0.089724	0.184575
15-HETE	CCL27	-0.587879	0.0738777	0.174083
12-HETE	CCL27	-0.648485	0.0425401	0.145467
12-OxoETE	RHOC	0.563636	0.089724	0.184575
20-COOH-LTB4	RHOC	0.521512	0.122111	0.211572
LTB4	RHOC	0.660606	0.0375884	0.140793
14(15)-DiHET	RHOC	0.612121	0.0599721	0.16537
11(12)-DiHET	RHOC	0.466667	0.173939	0.248813
6keto-PGF1α	RHOC	0.527273	0.117308	0.206004
8-HETE	RHOC	0.830303	0.00294023	0.0747164
15-HETE	RHOC	0.806061	0.00486206	0.0887497
12-HETE	RHOC	0.830303	0.00294023	0.0747164
12-OxoETE	CCL25	-0.878788	0.000813862	0.0479439
20-COOH-LTB4	CCL25	-0.582866	0.0769923	0.17914
LTB4	CCL25	-0.866667	0.00117354	0.0563298
14(15)-DiHET	CCL25	-0.757576	0.0111434	0.104652
11(12)-DiHET	CCL25	-0.466667	0.173939	0.248813
6keto-PGF1α	CCL25	-0.612121	0.0599721	0.16537
8-HETE	CCL25	-0.745455	0.0133301	0.112914
15-HETE	CCL25	-0.781818	0.00754701	0.101885
12-HETE	CCL25	-0.745455	0.0133301	0.112914
12-OxoETE	DDX50	-0.430303	0.214492	0.286875
20-COOH-LTB4	DDX50	-0.509241	0.132743	0.219432
LTB4	DDX50	-0.309091	0.384841	0.427382
14(15)-DiHET	DDX50	-0.515152	0.127553	0.212479
11(12)-DiHET	DDX50	-0.309091	0.384841	0.427382
6keto-PGF1α	DDX50	-0.10303	0.776998	0.78426
8-HETE	DDX50	-0.151515	0.676065	0.691539
15-HETE	DDX50	-0.175758	0.627188	0.647678
12-HETE	DDX50	-0.10303	0.776998	0.78426
12-OxoETE	HBB	0.624242	0.0537178	0.160411
20-COOH-LTB4	HBB	0.337449	0.3403	0.396252
LTB4	HBB	0.587879	0.0738777	0.174083
14(15)-DiHET	HBB	0.50303	0.138334	0.221608
11(12)-DiHET	HBB	0.393939	0.259998	0.323686
6keto-PGF1α	HBB	0.806061	0.00486206	0.0887497
8-HETE	HBB	0.50303	0.138334	0.221608
15-HETE	HBB	0.551515	0.0984012	0.189211
12-HETE	HBB	0.515152	0.127553	0.212479
12-OxoETE	SEMA4D	-0.527273	0.117308	0.206004
20-COOH-LTB4	SEMA4D	-0.411074	0.237942	0.309922
LTB4	SEMA4D	-0.466667	0.173939	0.248813
14(15)-DiHET	SEMA4D	-0.466667	0.173939	0.248813
11(12)-DiHET	SEMA4D	-0.115152	0.75142	0.760218
6keto-PGF1α	SEMA4D	-0.260606	0.467089	0.502363
8-HETE	SEMA4D	-0.684848	0.0288828	0.13321
15-HETE	SEMA4D	-0.551515	0.0984012	0.189211
12-HETE	SEMA4D	-0.648485	0.0425401	0.145467
12-OxoETE	ABCE1	0.563636	0.089724	0.184575
20-COOH-LTB4	ABCE1	0.460157	0.180833	0.257822
LTB4	ABCE1	0.575758	0.0815528	0.17914
14(15)-DiHET	ABCE1	0.393939	0.259998	0.323686
11(12)-DiHET	ABCE1	0.151515	0.676065	0.691539
6keto-PGF1α	ABCE1	0.636364	0.0479117	0.154462
8-HETE	ABCE1	0.575758	0.0815528	0.17914
15-HETE	ABCE1	0.587879	0.0738777	0.174083
12-HETE	ABCE1	0.551515	0.0984012	0.189211
12-OxoETE	SVIL	-0.490909	0.149656	0.230349
20-COOH-LTB4	SVIL	-0.656491	0.0392233	0.144824
LTB4	SVIL	-0.490909	0.149656	0.230349
14(15)-DiHET	SVIL	-0.2	0.579584	0.605271
11(12)-DiHET	SVIL	-0.0787879	0.828717	0.834513
6keto-PGF1α	SVIL	-0.430303	0.214492	0.286875
8-HETE	SVIL	-0.660606	0.0375884	0.140793
15-HETE	SVIL	-0.660606	0.0375884	0.140793
12-HETE	SVIL	-0.721212	0.0185732	0.117994
12-OxoETE	COL18A1	-0.50303	0.138334	0.221608
20-COOH-LTB4	COL18A1	-0.447886	0.194263	0.268692
LTB4	COL18A1	-0.478788	0.161523	0.237071
14(15)-DiHET	COL18A1	-0.321212	0.365468	0.414389
11(12)-DiHET	COL18A1	-0.127273	0.726057	0.735707
6keto-PGF1α	COL18A1	-0.29697	0.404702	0.446377
8-HETE	COL18A1	-0.575758	0.0815528	0.17914
15-HETE	COL18A1	-0.539394	0.107593	0.196672
12-HETE	COL18A1	-0.612121	0.0599721	0.16537
12-OxoETE	PREX1	-0.587879	0.0738777	0.174083
20-COOH-LTB4	PREX1	-0.717845	0.0193993	0.121456
LTB4	PREX1	-0.527273	0.117308	0.206004
14(15)-DiHET	PREX1	-0.684848	0.0288828	0.13321
11(12)-DiHET	PREX1	-0.393939	0.259998	0.323686
6keto-PGF1α	PREX1	-0.321212	0.365468	0.414389
8-HETE	PREX1	-0.733333	0.0158006	0.113764
15-HETE	PREX1	-0.648485	0.0425401	0.145467
12-HETE	PREX1	-0.684848	0.0288828	0.13321
12-OxoETE	DRG1	0.357576	0.310376	0.365679
20-COOH-LTB4	DRG1	0.656491	0.0392233	0.144824
LTB4	DRG1	0.224242	0.533401	0.56111
14(15)-DiHET	DRG1	0.381818	0.276255	0.33808
11(12)-DiHET	DRG1	0.030303	0.933773	0.935216
6keto-PGF1α	DRG1	0.139394	0.700932	0.713036
8-HETE	DRG1	0.430303	0.214492	0.286875
15-HETE	DRG1	0.333333	0.346594	0.398921
12-HETE	DRG1	0.345455	0.328227	0.383572
12-OxoETE	USP2	-0.612121	0.0599721	0.16537
20-COOH-LTB4	USP2	-0.558324	0.093464	0.189211
LTB4	USP2	-0.612121	0.0599721	0.16537
14(15)-DiHET	USP2	-0.563636	0.089724	0.184575
11(12)-DiHET	USP2	-0.369697	0.29305	0.35166
6keto-PGF1α	USP2	-0.648485	0.0425401	0.145467
8-HETE	USP2	-0.830303	0.00294023	0.0747164
15-HETE	USP2	-0.757576	0.0111434	0.104652
12-HETE	USP2	-0.818182	0.00381492	0.0837989
12-OxoETE	ST8SIA4	-0.660606	0.0375884	0.140793
20-COOH-LTB4	ST8SIA4	-0.546053	0.102479	0.196468
LTB4	ST8SIA4	-0.636364	0.0479117	0.154462
14(15)-DiHET	ST8SIA4	-0.587879	0.0738777	0.174083
11(12)-DiHET	ST8SIA4	-0.369697	0.29305	0.35166
6keto-PGF1α	ST8SIA4	-0.769697	0.00922195	0.103927
8-HETE	ST8SIA4	-0.842424	0.00222003	0.0747164
15-HETE	ST8SIA4	-0.769697	0.00922195	0.103927
12-HETE	ST8SIA4	-0.818182	0.00381492	0.0837989
12-OxoETE	GALNT17	-0.587879	0.0738777	0.174083
20-COOH-LTB4	GALNT17	-0.509241	0.132743	0.219432
LTB4	GALNT17	-0.563636	0.089724	0.184575
14(15)-DiHET	GALNT17	-0.515152	0.127553	0.212479
11(12)-DiHET	GALNT17	-0.224242	0.533401	0.56111
6keto-PGF1α	GALNT17	-0.551515	0.0984012	0.189211
8-HETE	GALNT17	-0.733333	0.0158006	0.113764
15-HETE	GALNT17	-0.636364	0.0479117	0.154462
12-HETE	GALNT17	-0.684848	0.0288828	0.13321
12-OxoETE	ITGB2	-0.806061	0.00486206	0.0887497
20-COOH-LTB4	ITGB2	-0.521512	0.122111	0.211572
LTB4	ITGB2	-0.757576	0.0111434	0.104652
14(15)-DiHET	ITGB2	-0.757576	0.0111434	0.104652
11(12)-DiHET	ITGB2	-0.6	0.066688	0.169799
6keto-PGF1α	ITGB2	-0.587879	0.0738777	0.174083
8-HETE	ITGB2	-0.769697	0.00922195	0.103927
15-HETE	ITGB2	-0.806061	0.00486206	0.0887497
12-HETE	ITGB2	-0.830303	0.00294023	0.0747164
12-OxoETE	IBSP	-0.672727	0.0330412	0.138134
20-COOH-LTB4	IBSP	-0.337449	0.3403	0.396252
LTB4	IBSP	-0.551515	0.0984012	0.189211
14(15)-DiHET	IBSP	-0.648485	0.0425401	0.145467
11(12)-DiHET	IBSP	-0.393939	0.259998	0.323686
6keto-PGF1α	IBSP	-0.260606	0.467089	0.502363
8-HETE	IBSP	-0.369697	0.29305	0.35166
15-HETE	IBSP	-0.357576	0.310376	0.365679
12-HETE	IBSP	-0.357576	0.310376	0.365679
12-OxoETE	POLL	-0.478788	0.161523	0.237071
20-COOH-LTB4	POLL	-0.398803	0.253627	0.322888
LTB4	POLL	-0.333333	0.346594	0.398921
14(15)-DiHET	POLL	-0.527273	0.117308	0.206004
11(12)-DiHET	POLL	-0.357576	0.310376	0.365679
6keto-PGF1α	POLL	-0.466667	0.173939	0.248813
8-HETE	POLL	-0.515152	0.127553	0.212479
15-HETE	POLL	-0.393939	0.259998	0.323686
12-HETE	POLL	-0.478788	0.161523	0.237071
12-OxoETE	CCL9	-0.563636	0.089724	0.184575
20-COOH-LTB4	CCL9	-0.631949	0.0499751	0.15992
LTB4	CCL9	-0.527273	0.117308	0.206004
14(15)-DiHET	CCL9	-0.551515	0.0984012	0.189211
11(12)-DiHET	CCL9	-0.284848	0.425038	0.464852
6keto-PGF1α	CCL9	-0.563636	0.089724	0.184575
8-HETE	CCL9	-0.793939	0.00609992	0.0898352
15-HETE	CCL9	-0.672727	0.0330412	0.138134
12-HETE	CCL9	-0.733333	0.0158006	0.113764
12-OxoETE	B3GALT1	-0.369697	0.29305	0.35166
20-COOH-LTB4	B3GALT1	-0.374261	0.286663	0.349826
LTB4	B3GALT1	-0.212121	0.556306	0.583783
14(15)-DiHET	B3GALT1	-0.612121	0.0599721	0.16537
11(12)-DiHET	B3GALT1	-0.442424	0.200423	0.273131
6keto-PGF1α	B3GALT1	-0.175758	0.627188	0.647678
8-HETE	B3GALT1	-0.321212	0.365468	0.414389
15-HETE	B3GALT1	-0.212121	0.556306	0.583783
12-HETE	B3GALT1	-0.248485	0.488776	0.521361
12-OxoETE	THBS1	-0.721212	0.0185732	0.117994
20-COOH-LTB4	THBS1	-0.165657	0.647408	0.668026
LTB4	THBS1	-0.733333	0.0158006	0.113764
14(15)-DiHET	THBS1	-0.793939	0.00609992	0.0898352
11(12)-DiHET	THBS1	-0.709091	0.0216659	0.123154
6keto-PGF1α	THBS1	-0.515152	0.127553	0.212479
8-HETE	THBS1	-0.575758	0.0815528	0.17914
15-HETE	THBS1	-0.6	0.066688	0.169799
12-HETE	THBS1	-0.612121	0.0599721	0.16537
12-OxoETE	ANGPT1	-0.454545	0.186905	0.260461
20-COOH-LTB4	ANGPT1	-0.398803	0.253627	0.322888
LTB4	ANGPT1	-0.466667	0.173939	0.248813
14(15)-DiHET	ANGPT1	-0.357576	0.310376	0.365679
11(12)-DiHET	ANGPT1	-0.0787879	0.828717	0.834513
6keto-PGF1α	ANGPT1	-0.490909	0.149656	0.230349
8-HETE	ANGPT1	-0.575758	0.0815528	0.17914
15-HETE	ANGPT1	-0.50303	0.138334	0.221608
12-HETE	ANGPT1	-0.515152	0.127553	0.212479
12-OxoETE	DMRT2	-0.6	0.066688	0.169799
20-COOH-LTB4	DMRT2	-0.693304	0.0262035	0.131119
LTB4	DMRT2	-0.539394	0.107593	0.196672
14(15)-DiHET	DMRT2	-0.381818	0.276255	0.33808
11(12)-DiHET	DMRT2	-0.236364	0.510885	0.540937
6keto-PGF1α	DMRT2	-0.478788	0.161523	0.237071
8-HETE	DMRT2	-0.721212	0.0185732	0.117994
15-HETE	DMRT2	-0.709091	0.0216659	0.123154
12-HETE	DMRT2	-0.781818	0.00754701	0.101885
12-OxoETE	GMPPB	-0.466667	0.173939	0.248813
20-COOH-LTB4	GMPPB	-0.227011	0.528223	0.558383
LTB4	GMPPB	-0.333333	0.346594	0.398921
14(15)-DiHET	GMPPB	-0.29697	0.404702	0.446377
11(12)-DiHET	GMPPB	-0.333333	0.346594	0.398921
6keto-PGF1α	GMPPB	-0.515152	0.127553	0.212479
8-HETE	GMPPB	-0.284848	0.425038	0.464852
15-HETE	GMPPB	-0.333333	0.346594	0.398921
12-HETE	GMPPB	-0.381818	0.276255	0.33808
12-OxoETE	CAMP	-0.442424	0.200423	0.273131
20-COOH-LTB4	CAMP	-0.288365	0.41909	0.461461
LTB4	CAMP	-0.369697	0.29305	0.35166
14(15)-DiHET	CAMP	-0.345455	0.328227	0.383572
11(12)-DiHET	CAMP	-0.175758	0.627188	0.647678
6keto-PGF1α	CAMP	-0.539394	0.107593	0.196672
8-HETE	CAMP	-0.490909	0.149656	0.230349
15-HETE	CAMP	-0.418182	0.229113	0.299325
12-HETE	CAMP	-0.478788	0.161523	0.237071
12-OxoETE	COL6A1	-0.587879	0.0738777	0.174083
20-COOH-LTB4	COL6A1	-0.607408	0.0625282	0.169799
LTB4	COL6A1	-0.551515	0.0984012	0.189211
14(15)-DiHET	COL6A1	-0.587879	0.0738777	0.174083
11(12)-DiHET	COL6A1	-0.369697	0.29305	0.35166
6keto-PGF1α	COL6A1	-0.478788	0.161523	0.237071
8-HETE	COL6A1	-0.515152	0.127553	0.212479
15-HETE	COL6A1	-0.527273	0.117308	0.206004
12-HETE	COL6A1	-0.478788	0.161523	0.237071
12-OxoETE	COL6A2	-0.587879	0.0738777	0.174083
20-COOH-LTB4	COL6A2	-0.607408	0.0625282	0.169799
LTB4	COL6A2	-0.551515	0.0984012	0.189211
14(15)-DiHET	COL6A2	-0.587879	0.0738777	0.174083
11(12)-DiHET	COL6A2	-0.369697	0.29305	0.35166
6keto-PGF1α	COL6A2	-0.478788	0.161523	0.237071
8-HETE	COL6A2	-0.515152	0.127553	0.212479
15-HETE	COL6A2	-0.527273	0.117308	0.206004
12-HETE	COL6A2	-0.478788	0.161523	0.237071
12-OxoETE	ANGPTL8	-0.636364	0.0479117	0.154462
20-COOH-LTB4	ANGPTL8	-0.607408	0.0625282	0.169799
LTB4	ANGPTL8	-0.527273	0.117308	0.206004
14(15)-DiHET	ANGPTL8	-0.721212	0.0185732	0.117994
11(12)-DiHET	ANGPTL8	-0.612121	0.0599721	0.16537
6keto-PGF1α	ANGPTL8	-0.345455	0.328227	0.383572
8-HETE	ANGPTL8	-0.563636	0.089724	0.184575
15-HETE	ANGPTL8	-0.551515	0.0984012	0.189211
12-HETE	ANGPTL8	-0.587879	0.0738777	0.174083
12-OxoETE	SERPINB7	-0.490909	0.149656	0.230349
20-COOH-LTB4	SERPINB7	-0.558324	0.093464	0.189211
LTB4	SERPINB7	-0.381818	0.276255	0.33808
14(15)-DiHET	SERPINB7	-0.575758	0.0815528	0.17914
11(12)-DiHET	SERPINB7	-0.272727	0.445838	0.482712
6keto-PGF1α	SERPINB7	-0.260606	0.467089	0.502363
8-HETE	SERPINB7	-0.575758	0.0815528	0.17914
15-HETE	SERPINB7	-0.442424	0.200423	0.273131
12-HETE	SERPINB7	-0.50303	0.138334	0.221608
12-OxoETE	IHH	-0.539394	0.107593	0.196672
20-COOH-LTB4	IHH	-0.423345	0.222818	0.297091
LTB4	IHH	-0.515152	0.127553	0.212479
14(15)-DiHET	IHH	-0.745455	0.0133301	0.112914
11(12)-DiHET	IHH	-0.539394	0.107593	0.196672
6keto-PGF1α	IHH	-0.163636	0.651477	0.670623
8-HETE	IHH	-0.442424	0.200423	0.273131
15-HETE	IHH	-0.418182	0.229113	0.299325
12-HETE	IHH	-0.393939	0.259998	0.323686
12-OxoETE	TMEM59	-0.830303	0.00294023	0.0747164
20-COOH-LTB4	TMEM59	-0.607408	0.0625282	0.169799
LTB4	TMEM59	-0.745455	0.0133301	0.112914
14(15)-DiHET	TMEM59	-0.745455	0.0133301	0.112914
11(12)-DiHET	TMEM59	-0.357576	0.310376	0.365679
6keto-PGF1α	TMEM59	-0.563636	0.089724	0.184575
8-HETE	TMEM59	-0.672727	0.0330412	0.138134
15-HETE	TMEM59	-0.648485	0.0425401	0.145467
12-HETE	TMEM59	-0.612121	0.0599721	0.16537
12-OxoETE	PPBP	-0.636364	0.0479117	0.154462
20-COOH-LTB4	PPBP	-0.460157	0.180833	0.257822
LTB4	PPBP	-0.660606	0.0375884	0.140793
14(15)-DiHET	PPBP	-0.466667	0.173939	0.248813
11(12)-DiHET	PPBP	-0.139394	0.700932	0.713036
6keto-PGF1α	PPBP	-0.515152	0.127553	0.212479
8-HETE	PPBP	-0.684848	0.0288828	0.13321
15-HETE	PPBP	-0.648485	0.0425401	0.145467
12-HETE	PPBP	-0.648485	0.0425401	0.145467
12-OxoETE	GP6	-0.478788	0.161523	0.237071
20-COOH-LTB4	GP6	-0.337449	0.3403	0.396252
LTB4	GP6	-0.490909	0.149656	0.230349
14(15)-DiHET	GP6	-0.369697	0.29305	0.35166
11(12)-DiHET	GP6	-0.357576	0.310376	0.365679
6keto-PGF1α	GP6	-0.418182	0.229113	0.299325
8-HETE	GP6	-0.321212	0.365468	0.414389
15-HETE	GP6	-0.430303	0.214492	0.286875
12-HETE	GP6	-0.393939	0.259998	0.323686
12-OxoETE	C2	-0.563636	0.089724	0.184575
20-COOH-LTB4	C2	-0.595137	0.069515	0.173922
LTB4	C2	-0.490909	0.149656	0.230349
14(15)-DiHET	C2	-0.551515	0.0984012	0.189211
11(12)-DiHET	C2	-0.393939	0.259998	0.323686
6keto-PGF1α	C2	-0.309091	0.384841	0.427382
8-HETE	C2	-0.636364	0.0479117	0.154462
15-HETE	C2	-0.563636	0.089724	0.184575
12-HETE	C2	-0.648485	0.0425401	0.145467
12-OxoETE	C1R	-0.684848	0.0288828	0.13321
20-COOH-LTB4	C1R	-0.619679	0.0560193	0.16537
LTB4	C1R	-0.587879	0.0738777	0.174083
14(15)-DiHET	C1R	-0.672727	0.0330412	0.138134
11(12)-DiHET	C1R	-0.393939	0.259998	0.323686
6keto-PGF1α	C1R	-0.406061	0.244282	0.312527
8-HETE	C1R	-0.745455	0.0133301	0.112914
15-HETE	C1R	-0.624242	0.0537178	0.160411
12-HETE	C1R	-0.69697	0.0250967	0.126558
12-OxoETE	ADAMTS12	-0.757576	0.0111434	0.104652
20-COOH-LTB4	ADAMTS12	-0.803741	0.00508358	0.0898352
LTB4	ADAMTS12	-0.69697	0.0250967	0.126558
14(15)-DiHET	ADAMTS12	-0.769697	0.00922195	0.103927
11(12)-DiHET	ADAMTS12	-0.515152	0.127553	0.212479
6keto-PGF1α	ADAMTS12	-0.527273	0.117308	0.206004
8-HETE	ADAMTS12	-0.793939	0.00609992	0.0898352
15-HETE	ADAMTS12	-0.757576	0.0111434	0.104652
12-HETE	ADAMTS12	-0.757576	0.0111434	0.104652
12-OxoETE	FAM234B	-0.624242	0.0537178	0.160411
20-COOH-LTB4	FAM234B	-0.460157	0.180833	0.257822
LTB4	FAM234B	-0.587879	0.0738777	0.174083
14(15)-DiHET	FAM234B	-0.515152	0.127553	0.212479
11(12)-DiHET	FAM234B	-0.260606	0.467089	0.502363
6keto-PGF1α	FAM234B	-0.478788	0.161523	0.237071
8-HETE	FAM234B	-0.69697	0.0250967	0.126558
15-HETE	FAM234B	-0.636364	0.0479117	0.154462
12-HETE	FAM234B	-0.69697	0.0250967	0.126558
12-OxoETE	CASP14	-0.551515	0.0984012	0.189211
20-COOH-LTB4	CASP14	-0.374261	0.286663	0.349826
LTB4	CASP14	-0.442424	0.200423	0.273131
14(15)-DiHET	CASP14	-0.6	0.066688	0.169799
11(12)-DiHET	CASP14	-0.418182	0.229113	0.299325
6keto-PGF1α	CASP14	-0.515152	0.127553	0.212479
8-HETE	CASP14	-0.357576	0.310376	0.365679
15-HETE	CASP14	-0.357576	0.310376	0.365679
12-HETE	CASP14	-0.321212	0.365468	0.414389
12-OxoETE	DHX36	-0.466667	0.173939	0.248813
20-COOH-LTB4	DHX36	-0.447886	0.194263	0.268692
LTB4	DHX36	-0.406061	0.244282	0.312527
14(15)-DiHET	DHX36	-0.50303	0.138334	0.221608
11(12)-DiHET	DHX36	-0.236364	0.510885	0.540937
6keto-PGF1α	DHX36	-0.466667	0.173939	0.248813
8-HETE	DHX36	-0.648485	0.0425401	0.145467
15-HETE	DHX36	-0.50303	0.138334	0.221608
12-HETE	DHX36	-0.575758	0.0815528	0.17914
12-OxoETE	TGM3	-0.551515	0.0984012	0.189211
20-COOH-LTB4	TGM3	-0.595137	0.069515	0.173922
LTB4	TGM3	-0.478788	0.161523	0.237071
14(15)-DiHET	TGM3	-0.551515	0.0984012	0.189211
11(12)-DiHET	TGM3	-0.309091	0.384841	0.427382
6keto-PGF1α	TGM3	-0.381818	0.276255	0.33808
8-HETE	TGM3	-0.454545	0.186905	0.260461
15-HETE	TGM3	-0.454545	0.186905	0.260461
12-HETE	TGM3	-0.418182	0.229113	0.299325
12-OxoETE	TGFBI	-0.709091	0.0216659	0.123154
20-COOH-LTB4	TGFBI	-0.570595	0.0849717	0.184575
LTB4	TGFBI	-0.733333	0.0158006	0.113764
14(15)-DiHET	TGFBI	-0.636364	0.0479117	0.154462
11(12)-DiHET	TGFBI	-0.575758	0.0815528	0.17914
6keto-PGF1α	TGFBI	-0.660606	0.0375884	0.140793
8-HETE	TGFBI	-0.769697	0.00922195	0.103927
15-HETE	TGFBI	-0.806061	0.00486206	0.0887497
12-HETE	TGFBI	-0.830303	0.00294023	0.0747164
12-OxoETE	EIF3F	0.50303	0.138334	0.221608
20-COOH-LTB4	EIF3F	0.423345	0.222818	0.297091
LTB4	EIF3F	0.515152	0.127553	0.212479
14(15)-DiHET	EIF3F	0.636364	0.0479117	0.154462
11(12)-DiHET	EIF3F	0.381818	0.276255	0.33808
6keto-PGF1α	EIF3F	0.527273	0.117308	0.206004
8-HETE	EIF3F	0.50303	0.138334	0.221608
15-HETE	EIF3F	0.515152	0.127553	0.212479
12-HETE	EIF3F	0.430303	0.214492	0.286875
12-OxoETE	CCL24	-0.6	0.066688	0.169799
20-COOH-LTB4	CCL24	-0.263824	0.461405	0.498733
LTB4	CCL24	-0.478788	0.161523	0.237071
14(15)-DiHET	CCL24	-0.648485	0.0425401	0.145467
11(12)-DiHET	CCL24	-0.551515	0.0984012	0.189211
6keto-PGF1α	CCL24	-0.29697	0.404702	0.446377
8-HETE	CCL24	-0.527273	0.117308	0.206004
15-HETE	CCL24	-0.478788	0.161523	0.237071
12-HETE	CCL24	-0.575758	0.0815528	0.17914
12-OxoETE	PLA2G2D	-0.660606	0.0375884	0.140793
20-COOH-LTB4	PLA2G2D	-0.300636	0.398644	0.44233
LTB4	PLA2G2D	-0.527273	0.117308	0.206004
14(15)-DiHET	PLA2G2D	-0.478788	0.161523	0.237071
11(12)-DiHET	PLA2G2D	-0.50303	0.138334	0.221608
6keto-PGF1α	PLA2G2D	-0.793939	0.00609992	0.0898352
8-HETE	PLA2G2D	-0.527273	0.117308	0.206004
15-HETE	PLA2G2D	-0.551515	0.0984012	0.189211
12-HETE	PLA2G2D	-0.612121	0.0599721	0.16537
12-OxoETE	SFTPB	-0.806061	0.00486206	0.0887497
20-COOH-LTB4	SFTPB	-0.484699	0.155667	0.237071
LTB4	SFTPB	-0.709091	0.0216659	0.123154
14(15)-DiHET	SFTPB	-0.660606	0.0375884	0.140793
11(12)-DiHET	SFTPB	-0.563636	0.089724	0.184575
6keto-PGF1α	SFTPB	-0.830303	0.00294023	0.0747164
8-HETE	SFTPB	-0.672727	0.0330412	0.138134
15-HETE	SFTPB	-0.721212	0.0185732	0.117994
12-HETE	SFTPB	-0.733333	0.0158006	0.113764
12-OxoETE	LRP1	-0.660606	0.0375884	0.140793
20-COOH-LTB4	LRP1	-0.607408	0.0625282	0.169799
LTB4	LRP1	-0.587879	0.0738777	0.174083
14(15)-DiHET	LRP1	-0.418182	0.229113	0.299325
11(12)-DiHET	LRP1	-0.260606	0.467089	0.502363
6keto-PGF1α	LRP1	-0.466667	0.173939	0.248813
8-HETE	LRP1	-0.575758	0.0815528	0.17914
15-HETE	LRP1	-0.587879	0.0738777	0.174083
12-HETE	LRP1	-0.624242	0.0537178	0.160411
12-OxoETE	LBR	-0.624242	0.0537178	0.160411
20-COOH-LTB4	LBR	-0.595137	0.069515	0.173922
LTB4	LBR	-0.575758	0.0815528	0.17914
14(15)-DiHET	LBR	-0.563636	0.089724	0.184575
11(12)-DiHET	LBR	-0.406061	0.244282	0.312527
6keto-PGF1α	LBR	-0.418182	0.229113	0.299325
8-HETE	LBR	-0.660606	0.0375884	0.140793
15-HETE	LBR	-0.612121	0.0599721	0.16537
12-HETE	LBR	-0.672727	0.0330412	0.138134
12-OxoETE	SORT1	-0.721212	0.0185732	0.117994
20-COOH-LTB4	SORT1	-0.656491	0.0392233	0.144824
LTB4	SORT1	-0.709091	0.0216659	0.123154
14(15)-DiHET	SORT1	-0.636364	0.0479117	0.154462
11(12)-DiHET	SORT1	-0.333333	0.346594	0.398921
6keto-PGF1α	SORT1	-0.648485	0.0425401	0.145467
8-HETE	SORT1	-0.915152	0.000204472	0.022083
15-HETE	SORT1	-0.830303	0.00294023	0.0747164
12-HETE	SORT1	-0.878788	0.000813862	0.0479439
12-OxoETE	LYZ2	-0.733333	0.0158006	0.113764
20-COOH-LTB4	LYZ2	-0.656491	0.0392233	0.144824
LTB4	LYZ2	-0.672727	0.0330412	0.138134
14(15)-DiHET	LYZ2	-0.660606	0.0375884	0.140793
11(12)-DiHET	LYZ2	-0.369697	0.29305	0.35166
6keto-PGF1α	LYZ2	-0.406061	0.244282	0.312527
8-HETE	LYZ2	-0.563636	0.089724	0.184575
15-HETE	LYZ2	-0.6	0.066688	0.169799
12-HETE	LYZ2	-0.551515	0.0984012	0.189211
12-OxoETE	PRSS1	-0.575758	0.0815528	0.17914
20-COOH-LTB4	PRSS1	-0.582866	0.0769923	0.17914
LTB4	PRSS1	-0.50303	0.138334	0.221608
14(15)-DiHET	PRSS1	-0.478788	0.161523	0.237071
11(12)-DiHET	PRSS1	-0.2	0.579584	0.605271
6keto-PGF1α	PRSS1	-0.236364	0.510885	0.540937
8-HETE	PRSS1	-0.660606	0.0375884	0.140793
15-HETE	PRSS1	-0.575758	0.0815528	0.17914
12-HETE	PRSS1	-0.660606	0.0375884	0.140793
12-OxoETE	CTSB	-0.478788	0.161523	0.237071
20-COOH-LTB4	CTSB	-0.472428	0.167969	0.245697
LTB4	CTSB	-0.406061	0.244282	0.312527
14(15)-DiHET	CTSB	-0.430303	0.214492	0.286875
11(12)-DiHET	CTSB	-0.272727	0.445838	0.482712
6keto-PGF1α	CTSB	-0.430303	0.214492	0.286875
8-HETE	CTSB	-0.490909	0.149656	0.230349
15-HETE	CTSB	-0.454545	0.186905	0.260461
12-HETE	CTSB	-0.490909	0.149656	0.230349
12-OxoETE	INS1	-0.478788	0.161523	0.237071
20-COOH-LTB4	INS1	-0.276094	0.440015	0.480825
LTB4	INS1	-0.490909	0.149656	0.230349
14(15)-DiHET	INS1	-0.551515	0.0984012	0.189211
11(12)-DiHET	INS1	-0.309091	0.384841	0.427382
6keto-PGF1α	INS1	-0.575758	0.0815528	0.17914
8-HETE	INS1	-0.769697	0.00922195	0.103927
15-HETE	INS1	-0.612121	0.0599721	0.16537
12-HETE	INS1	-0.69697	0.0250967	0.126558
12-OxoETE	FTL1	-0.369697	0.29305	0.35166
20-COOH-LTB4	FTL1	-0.386532	0.269869	0.334689
LTB4	FTL1	-0.406061	0.244282	0.312527
14(15)-DiHET	FTL1	-0.272727	0.445838	0.482712
11(12)-DiHET	FTL1	-0.139394	0.700932	0.713036
6keto-PGF1α	FTL1	-0.175758	0.627188	0.647678
8-HETE	FTL1	-0.50303	0.138334	0.221608
15-HETE	FTL1	-0.478788	0.161523	0.237071
12-HETE	FTL1	-0.539394	0.107593	0.196672
12-OxoETE	MMP3	-0.381818	0.276255	0.33808
20-COOH-LTB4	MMP3	-0.398803	0.253627	0.322888
LTB4	MMP3	-0.309091	0.384841	0.427382
14(15)-DiHET	MMP3	-0.478788	0.161523	0.237071
11(12)-DiHET	MMP3	-0.345455	0.328227	0.383572
6keto-PGF1α	MMP3	-0.151515	0.676065	0.691539
8-HETE	MMP3	-0.309091	0.384841	0.427382
15-HETE	MMP3	-0.248485	0.488776	0.521361
12-HETE	MMP3	-0.272727	0.445838	0.482712
12-OxoETE	CYP1A2	-0.684848	0.0288828	0.13321
20-COOH-LTB4	CYP1A2	-0.595137	0.069515	0.173922
LTB4	CYP1A2	-0.624242	0.0537178	0.160411
14(15)-DiHET	CYP1A2	-0.624242	0.0537178	0.160411
11(12)-DiHET	CYP1A2	-0.6	0.066688	0.169799
6keto-PGF1α	CYP1A2	-0.539394	0.107593	0.196672
8-HETE	CYP1A2	-0.69697	0.0250967	0.126558
15-HETE	CYP1A2	-0.69697	0.0250967	0.126558
12-HETE	CYP1A2	-0.769697	0.00922195	0.103927
12-OxoETE	PF4	-0.612121	0.0599721	0.16537
20-COOH-LTB4	PF4	-0.521512	0.122111	0.211572
LTB4	PF4	-0.624242	0.0537178	0.160411
14(15)-DiHET	PF4	-0.454545	0.186905	0.260461
11(12)-DiHET	PF4	-0.224242	0.533401	0.56111
6keto-PGF1α	PF4	-0.636364	0.0479117	0.154462
8-HETE	PF4	-0.684848	0.0288828	0.13321
15-HETE	PF4	-0.672727	0.0330412	0.138134
12-HETE	PF4	-0.672727	0.0330412	0.138134
12-OxoETE	SPP1	-0.69697	0.0250967	0.126558
20-COOH-LTB4	SPP1	-0.619679	0.0560193	0.16537
LTB4	SPP1	-0.69697	0.0250967	0.126558
14(15)-DiHET	SPP1	-0.757576	0.0111434	0.104652
11(12)-DiHET	SPP1	-0.6	0.066688	0.169799
6keto-PGF1α	SPP1	-0.393939	0.259998	0.323686
8-HETE	SPP1	-0.636364	0.0479117	0.154462
15-HETE	SPP1	-0.709091	0.0216659	0.123154
12-HETE	SPP1	-0.672727	0.0330412	0.138134
12-OxoETE	PYGM	-0.418182	0.229113	0.299325
20-COOH-LTB4	PYGM	-0.619679	0.0560193	0.16537
LTB4	PYGM	-0.309091	0.384841	0.427382
14(15)-DiHET	PYGM	-0.248485	0.488776	0.521361
11(12)-DiHET	PYGM	0.030303	0.933773	0.935216
6keto-PGF1α	PYGM	-0.272727	0.445838	0.482712
8-HETE	PYGM	-0.490909	0.149656	0.230349
15-HETE	PYGM	-0.393939	0.259998	0.323686
12-HETE	PYGM	-0.454545	0.186905	0.260461
12-OxoETE	CD48	-0.527273	0.117308	0.206004
20-COOH-LTB4	CD48	-0.570595	0.0849717	0.184575
LTB4	CD48	-0.454545	0.186905	0.260461
14(15)-DiHET	CD48	-0.393939	0.259998	0.323686
11(12)-DiHET	CD48	-0.127273	0.726057	0.735707
6keto-PGF1α	CD48	-0.454545	0.186905	0.260461
8-HETE	CD48	-0.684848	0.0288828	0.13321
15-HETE	CD48	-0.6	0.066688	0.169799
12-HETE	CD48	-0.672727	0.0330412	0.138134
12-OxoETE	TRY4	-0.454545	0.186905	0.260461
20-COOH-LTB4	TRY4	-0.484699	0.155667	0.237071
LTB4	TRY4	-0.490909	0.149656	0.230349
14(15)-DiHET	TRY4	-0.393939	0.259998	0.323686
11(12)-DiHET	TRY4	-0.139394	0.700932	0.713036
6keto-PGF1α	TRY4	-0.357576	0.310376	0.365679
8-HETE	TRY4	-0.721212	0.0185732	0.117994
15-HETE	TRY4	-0.612121	0.0599721	0.16537
12-HETE	TRY4	-0.684848	0.0288828	0.13321
12-OxoETE	PLA2G2A	-0.50303	0.138334	0.221608
20-COOH-LTB4	PLA2G2A	-0.509241	0.132743	0.219432
LTB4	PLA2G2A	-0.515152	0.127553	0.212479
14(15)-DiHET	PLA2G2A	-0.393939	0.259998	0.323686
11(12)-DiHET	PLA2G2A	-0.10303	0.776998	0.78426
6keto-PGF1α	PLA2G2A	-0.309091	0.384841	0.427382
8-HETE	PLA2G2A	-0.672727	0.0330412	0.138134
15-HETE	PLA2G2A	-0.575758	0.0815528	0.17914
12-HETE	PLA2G2A	-0.636364	0.0479117	0.154462
12-OxoETE	APOM	-0.793939	0.00609992	0.0898352
20-COOH-LTB4	APOM	-0.595137	0.069515	0.173922
LTB4	APOM	-0.793939	0.00609992	0.0898352
14(15)-DiHET	APOM	-0.672727	0.0330412	0.138134
11(12)-DiHET	APOM	-0.551515	0.0984012	0.189211
6keto-PGF1α	APOM	-0.6	0.066688	0.169799
8-HETE	APOM	-0.6	0.066688	0.169799
15-HETE	APOM	-0.721212	0.0185732	0.117994
12-HETE	APOM	-0.660606	0.0375884	0.140793
12-OxoETE	CPE	-0.563636	0.089724	0.184575
20-COOH-LTB4	CPE	-0.484699	0.155667	0.237071
LTB4	CPE	-0.539394	0.107593	0.196672
14(15)-DiHET	CPE	-0.575758	0.0815528	0.17914
11(12)-DiHET	CPE	-0.357576	0.310376	0.365679
6keto-PGF1α	CPE	-0.393939	0.259998	0.323686
8-HETE	CPE	-0.69697	0.0250967	0.126558
15-HETE	CPE	-0.636364	0.0479117	0.154462
12-HETE	CPE	-0.69697	0.0250967	0.126558
12-OxoETE	NTF3	-0.69697	0.0250967	0.126558
20-COOH-LTB4	NTF3	-0.509241	0.132743	0.219432
LTB4	NTF3	-0.660606	0.0375884	0.140793
14(15)-DiHET	NTF3	-0.660606	0.0375884	0.140793
11(12)-DiHET	NTF3	-0.357576	0.310376	0.365679
6keto-PGF1α	NTF3	-0.745455	0.0133301	0.112914
8-HETE	NTF3	-0.866667	0.00117354	0.0563298
15-HETE	NTF3	-0.757576	0.0111434	0.104652
12-HETE	NTF3	-0.806061	0.00486206	0.0887497
12-OxoETE	CALR	0.806061	0.00486206	0.0887497
20-COOH-LTB4	CALR	0.730116	0.0165062	0.117539
LTB4	CALR	0.793939	0.00609992	0.0898352
14(15)-DiHET	CALR	0.575758	0.0815528	0.17914
11(12)-DiHET	CALR	0.430303	0.214492	0.286875
6keto-PGF1α	CALR	0.745455	0.0133301	0.112914
8-HETE	CALR	0.745455	0.0133301	0.112914
15-HETE	CALR	0.842424	0.00222003	0.0747164
12-HETE	CALR	0.806061	0.00486206	0.0887497
12-OxoETE	LCAT	-0.539394	0.107593	0.196672
20-COOH-LTB4	LCAT	-0.411074	0.237942	0.309922
LTB4	LCAT	-0.466667	0.173939	0.248813
14(15)-DiHET	LCAT	-0.660606	0.0375884	0.140793
11(12)-DiHET	LCAT	-0.430303	0.214492	0.286875
6keto-PGF1α	LCAT	-0.163636	0.651477	0.670623
8-HETE	LCAT	-0.551515	0.0984012	0.189211
15-HETE	LCAT	-0.442424	0.200423	0.273131
12-HETE	LCAT	-0.515152	0.127553	0.212479
12-OxoETE	PPM1A	0.769697	0.00922195	0.103927
20-COOH-LTB4	PPM1A	0.558324	0.093464	0.189211
LTB4	PPM1A	0.757576	0.0111434	0.104652
14(15)-DiHET	PPM1A	0.769697	0.00922195	0.103927
11(12)-DiHET	PPM1A	0.539394	0.107593	0.196672
6keto-PGF1α	PPM1A	0.757576	0.0111434	0.104652
8-HETE	PPM1A	0.927273	0.000112035	0.022083
15-HETE	PPM1A	0.878788	0.000813862	0.0479439
12-HETE	PPM1A	0.915152	0.000204472	0.022083
12-OxoETE	CD44	-0.672727	0.0330412	0.138134
20-COOH-LTB4	CD44	-0.34972	0.321886	0.378896
LTB4	CD44	-0.6	0.066688	0.169799
14(15)-DiHET	CD44	-0.442424	0.200423	0.273131
11(12)-DiHET	CD44	-0.418182	0.229113	0.299325
6keto-PGF1α	CD44	-0.551515	0.0984012	0.189211
8-HETE	CD44	-0.490909	0.149656	0.230349
15-HETE	CD44	-0.551515	0.0984012	0.189211
12-HETE	CD44	-0.6	0.066688	0.169799
12-OxoETE	CD59	-0.612121	0.0599721	0.16537
20-COOH-LTB4	CD59	-0.447886	0.194263	0.268692
LTB4	CD59	-0.551515	0.0984012	0.189211
14(15)-DiHET	CD59	-0.551515	0.0984012	0.189211
11(12)-DiHET	CD59	-0.527273	0.117308	0.206004
6keto-PGF1α	CD59	-0.418182	0.229113	0.299325
8-HETE	CD59	-0.551515	0.0984012	0.189211
15-HETE	CD59	-0.551515	0.0984012	0.189211
12-HETE	CD59	-0.624242	0.0537178	0.160411
12-OxoETE	ITPR1	-0.6	0.066688	0.169799
20-COOH-LTB4	ITPR1	-0.693304	0.0262035	0.131119
LTB4	ITPR1	-0.612121	0.0599721	0.16537
14(15)-DiHET	ITPR1	-0.454545	0.186905	0.260461
11(12)-DiHET	ITPR1	-0.381818	0.276255	0.33808
6keto-PGF1α	ITPR1	-0.575758	0.0815528	0.17914
8-HETE	ITPR1	-0.830303	0.00294023	0.0747164
15-HETE	ITPR1	-0.818182	0.00381492	0.0837989
12-HETE	ITPR1	-0.890909	0.000542144	0.0468413
12-OxoETE	TIMP1	-0.672727	0.0330412	0.138134
20-COOH-LTB4	TIMP1	-0.521512	0.122111	0.211572
LTB4	TIMP1	-0.684848	0.0288828	0.13321
14(15)-DiHET	TIMP1	-0.612121	0.0599721	0.16537
11(12)-DiHET	TIMP1	-0.321212	0.365468	0.414389
6keto-PGF1α	TIMP1	-0.563636	0.089724	0.184575
8-HETE	TIMP1	-0.757576	0.0111434	0.104652
15-HETE	TIMP1	-0.709091	0.0216659	0.123154
12-HETE	TIMP1	-0.721212	0.0185732	0.117994
12-OxoETE	TIMP2	-0.612121	0.0599721	0.16537
20-COOH-LTB4	TIMP2	-0.447886	0.194263	0.268692
LTB4	TIMP2	-0.612121	0.0599721	0.16537
14(15)-DiHET	TIMP2	-0.418182	0.229113	0.299325
11(12)-DiHET	TIMP2	-0.0787879	0.828717	0.834513
6keto-PGF1α	TIMP2	-0.478788	0.161523	0.237071
8-HETE	TIMP2	-0.69697	0.0250967	0.126558
15-HETE	TIMP2	-0.624242	0.0537178	0.160411
12-HETE	TIMP2	-0.660606	0.0375884	0.140793
12-OxoETE	CALCR	-0.563636	0.089724	0.184575
20-COOH-LTB4	CALCR	-0.521512	0.122111	0.211572
LTB4	CALCR	-0.551515	0.0984012	0.189211
14(15)-DiHET	CALCR	-0.539394	0.107593	0.196672
11(12)-DiHET	CALCR	-0.272727	0.445838	0.482712
6keto-PGF1α	CALCR	-0.539394	0.107593	0.196672
8-HETE	CALCR	-0.769697	0.00922195	0.103927
15-HETE	CALCR	-0.660606	0.0375884	0.140793
12-HETE	CALCR	-0.721212	0.0185732	0.117994
12-OxoETE	TIMP3	-0.660606	0.0375884	0.140793
20-COOH-LTB4	TIMP3	-0.558324	0.093464	0.189211
LTB4	TIMP3	-0.672727	0.0330412	0.138134
14(15)-DiHET	TIMP3	-0.515152	0.127553	0.212479
11(12)-DiHET	TIMP3	-0.2	0.579584	0.605271
6keto-PGF1α	TIMP3	-0.563636	0.089724	0.184575
8-HETE	TIMP3	-0.733333	0.0158006	0.113764
15-HETE	TIMP3	-0.69697	0.0250967	0.126558
12-HETE	TIMP3	-0.69697	0.0250967	0.126558
12-OxoETE	MMP9	-0.563636	0.089724	0.184575
20-COOH-LTB4	MMP9	-0.042948	0.906224	0.910439
LTB4	MMP9	-0.575758	0.0815528	0.17914
14(15)-DiHET	MMP9	-0.6	0.066688	0.169799
11(12)-DiHET	MMP9	-0.369697	0.29305	0.35166
6keto-PGF1α	MMP9	-0.539394	0.107593	0.196672
8-HETE	MMP9	-0.69697	0.0250967	0.126558
15-HETE	MMP9	-0.563636	0.089724	0.184575
12-HETE	MMP9	-0.648485	0.0425401	0.145467
12-OxoETE	VAV1	-0.648485	0.0425401	0.145467
20-COOH-LTB4	VAV1	-0.36199	0.304005	0.364131
LTB4	VAV1	-0.648485	0.0425401	0.145467
14(15)-DiHET	VAV1	-0.842424	0.00222003	0.0747164
11(12)-DiHET	VAV1	-0.648485	0.0425401	0.145467
6keto-PGF1α	VAV1	-0.709091	0.0216659	0.123154
8-HETE	VAV1	-0.587879	0.0738777	0.174083
15-HETE	VAV1	-0.612121	0.0599721	0.16537
12-HETE	VAV1	-0.527273	0.117308	0.206004
12-OxoETE	FABP5	-0.406061	0.244282	0.312527
20-COOH-LTB4	FABP5	-0.374261	0.286663	0.349826
LTB4	FABP5	-0.272727	0.445838	0.482712
14(15)-DiHET	FABP5	-0.418182	0.229113	0.299325
11(12)-DiHET	FABP5	-0.127273	0.726057	0.735707
6keto-PGF1α	FABP5	0.030303	0.933773	0.935216
8-HETE	FABP5	-0.29697	0.404702	0.446377
15-HETE	FABP5	-0.175758	0.627188	0.647678
12-HETE	FABP5	-0.236364	0.510885	0.540937
12-OxoETE	PCSK9	-0.721212	0.0185732	0.117994
20-COOH-LTB4	PCSK9	-0.730116	0.0165062	0.117539
LTB4	PCSK9	-0.721212	0.0185732	0.117994
14(15)-DiHET	PCSK9	-0.745455	0.0133301	0.112914
11(12)-DiHET	PCSK9	-0.539394	0.107593	0.196672
6keto-PGF1α	PCSK9	-0.515152	0.127553	0.212479
8-HETE	PCSK9	-0.793939	0.00609992	0.0898352
15-HETE	PCSK9	-0.781818	0.00754701	0.101885
12-HETE	PCSK9	-0.781818	0.00754701	0.101885
12-OxoETE	GABARAPL2	-0.781818	0.00754701	0.101885
20-COOH-LTB4	GABARAPL2	-0.49697	0.143927	0.229433
LTB4	GABARAPL2	-0.745455	0.0133301	0.112914
14(15)-DiHET	GABARAPL2	-0.830303	0.00294023	0.0747164
11(12)-DiHET	GABARAPL2	-0.551515	0.0984012	0.189211
6keto-PGF1α	GABARAPL2	-0.393939	0.259998	0.323686
8-HETE	GABARAPL2	-0.563636	0.089724	0.184575
15-HETE	GABARAPL2	-0.612121	0.0599721	0.16537
12-HETE	GABARAPL2	-0.551515	0.0984012	0.189211
12-OxoETE	RNASE3	-0.624242	0.0537178	0.160411
20-COOH-LTB4	RNASE3	-0.570595	0.0849717	0.184575
LTB4	RNASE3	-0.563636	0.089724	0.184575
14(15)-DiHET	RNASE3	-0.454545	0.186905	0.260461
11(12)-DiHET	RNASE3	-0.236364	0.510885	0.540937
6keto-PGF1α	RNASE3	-0.418182	0.229113	0.299325
8-HETE	RNASE3	-0.69697	0.0250967	0.126558
15-HETE	RNASE3	-0.660606	0.0375884	0.140793
12-HETE	RNASE3	-0.733333	0.0158006	0.113764
12-OxoETE	SELP	-0.624242	0.0537178	0.160411
20-COOH-LTB4	SELP	-0.558324	0.093464	0.189211
LTB4	SELP	-0.624242	0.0537178	0.160411
14(15)-DiHET	SELP	-0.454545	0.186905	0.260461
11(12)-DiHET	SELP	-0.284848	0.425038	0.464852
6keto-PGF1α	SELP	-0.672727	0.0330412	0.138134
8-HETE	SELP	-0.6	0.066688	0.169799
15-HETE	SELP	-0.648485	0.0425401	0.145467
12-HETE	SELP	-0.612121	0.0599721	0.16537
12-OxoETE	STX4	-0.442424	0.200423	0.273131
20-COOH-LTB4	STX4	-0.521512	0.122111	0.211572
LTB4	STX4	-0.490909	0.149656	0.230349
14(15)-DiHET	STX4	-0.587879	0.0738777	0.174083
11(12)-DiHET	STX4	-0.369697	0.29305	0.35166
6keto-PGF1α	STX4	-0.284848	0.425038	0.464852
8-HETE	STX4	-0.769697	0.00922195	0.103927
15-HETE	STX4	-0.672727	0.0330412	0.138134
12-HETE	STX4	-0.733333	0.0158006	0.113764
12-OxoETE	MMP14	-0.854545	0.0016368	0.0731482
20-COOH-LTB4	MMP14	-0.509241	0.132743	0.219432
LTB4	MMP14	-0.818182	0.00381492	0.0837989
14(15)-DiHET	MMP14	-0.757576	0.0111434	0.104652
11(12)-DiHET	MMP14	-0.466667	0.173939	0.248813
6keto-PGF1α	MMP14	-0.575758	0.0815528	0.17914
8-HETE	MMP14	-0.733333	0.0158006	0.113764
15-HETE	MMP14	-0.721212	0.0185732	0.117994
12-HETE	MMP14	-0.721212	0.0185732	0.117994
12-OxoETE	GNS	-0.442424	0.200423	0.273131
20-COOH-LTB4	GNS	-0.558324	0.093464	0.189211
LTB4	GNS	-0.442424	0.200423	0.273131
14(15)-DiHET	GNS	-0.393939	0.259998	0.323686
11(12)-DiHET	GNS	-0.127273	0.726057	0.735707
6keto-PGF1α	GNS	-0.260606	0.467089	0.502363
8-HETE	GNS	-0.660606	0.0375884	0.140793
15-HETE	GNS	-0.539394	0.107593	0.196672
12-HETE	GNS	-0.612121	0.0599721	0.16537
12-OxoETE	YOD1	-0.345455	0.328227	0.383572
20-COOH-LTB4	YOD1	-0.325178	0.359238	0.412741
LTB4	YOD1	-0.309091	0.384841	0.427382
14(15)-DiHET	YOD1	-0.175758	0.627188	0.647678
11(12)-DiHET	YOD1	-0.139394	0.700932	0.713036
6keto-PGF1α	YOD1	-0.248485	0.488776	0.521361
8-HETE	YOD1	-0.309091	0.384841	0.427382
15-HETE	YOD1	-0.333333	0.346594	0.398921
12-HETE	YOD1	-0.381818	0.276255	0.33808
12-OxoETE	MPND	-0.660606	0.0375884	0.140793
20-COOH-LTB4	MPND	-0.472428	0.167969	0.245697
LTB4	MPND	-0.660606	0.0375884	0.140793
14(15)-DiHET	MPND	-0.551515	0.0984012	0.189211
11(12)-DiHET	MPND	-0.321212	0.365468	0.414389
6keto-PGF1α	MPND	-0.575758	0.0815528	0.17914
8-HETE	MPND	-0.757576	0.0111434	0.104652
15-HETE	MPND	-0.709091	0.0216659	0.123154
12-HETE	MPND	-0.757576	0.0111434	0.104652
12-OxoETE	MANBA	-0.709091	0.0216659	0.123154
20-COOH-LTB4	MANBA	-0.325178	0.359238	0.412741
LTB4	MANBA	-0.636364	0.0479117	0.154462
14(15)-DiHET	MANBA	-0.612121	0.0599721	0.16537
11(12)-DiHET	MANBA	-0.29697	0.404702	0.446377
6keto-PGF1α	MANBA	-0.321212	0.365468	0.414389
8-HETE	MANBA	-0.6	0.066688	0.169799
15-HETE	MANBA	-0.527273	0.117308	0.206004
12-HETE	MANBA	-0.587879	0.0738777	0.174083
12-OxoETE	DNAJA4	0.660606	0.0375884	0.140793
20-COOH-LTB4	DNAJA4	0.681033	0.0301509	0.138134
LTB4	DNAJA4	0.6	0.066688	0.169799
14(15)-DiHET	DNAJA4	0.515152	0.127553	0.212479
11(12)-DiHET	DNAJA4	0.224242	0.533401	0.56111
6keto-PGF1α	DNAJA4	0.515152	0.127553	0.212479
8-HETE	DNAJA4	0.769697	0.00922195	0.103927
15-HETE	DNAJA4	0.733333	0.0158006	0.113764
12-HETE	DNAJA4	0.769697	0.00922195	0.103927
12-OxoETE	TXNIP	-0.563636	0.089724	0.184575
20-COOH-LTB4	TXNIP	-0.521512	0.122111	0.211572
LTB4	TXNIP	-0.551515	0.0984012	0.189211
14(15)-DiHET	TXNIP	-0.539394	0.107593	0.196672
11(12)-DiHET	TXNIP	-0.272727	0.445838	0.482712
6keto-PGF1α	TXNIP	-0.539394	0.107593	0.196672
8-HETE	TXNIP	-0.769697	0.00922195	0.103927
15-HETE	TXNIP	-0.660606	0.0375884	0.140793
12-HETE	TXNIP	-0.721212	0.0185732	0.117994
12-OxoETE	DCLRE1C	-0.612121	0.0599721	0.16537
20-COOH-LTB4	DCLRE1C	-0.447886	0.194263	0.268692
LTB4	DCLRE1C	-0.539394	0.107593	0.196672
14(15)-DiHET	DCLRE1C	-0.490909	0.149656	0.230349
11(12)-DiHET	DCLRE1C	-0.224242	0.533401	0.56111
6keto-PGF1α	DCLRE1C	-0.624242	0.0537178	0.160411
8-HETE	DCLRE1C	-0.672727	0.0330412	0.138134
15-HETE	DCLRE1C	-0.6	0.066688	0.169799
12-HETE	DCLRE1C	-0.648485	0.0425401	0.145467
12-OxoETE	SPP2	-0.672727	0.0330412	0.138134
20-COOH-LTB4	SPP2	-0.49697	0.143927	0.229433
LTB4	SPP2	-0.69697	0.0250967	0.126558
14(15)-DiHET	SPP2	-0.6	0.066688	0.169799
11(12)-DiHET	SPP2	-0.539394	0.107593	0.196672
6keto-PGF1α	SPP2	-0.6	0.066688	0.169799
8-HETE	SPP2	-0.69697	0.0250967	0.126558
15-HETE	SPP2	-0.733333	0.0158006	0.113764
12-HETE	SPP2	-0.757576	0.0111434	0.104652
12-OxoETE	NUCB1	-0.563636	0.089724	0.184575
20-COOH-LTB4	NUCB1	-0.36199	0.304005	0.364131
LTB4	NUCB1	-0.454545	0.186905	0.260461
14(15)-DiHET	NUCB1	-0.721212	0.0185732	0.117994
11(12)-DiHET	NUCB1	-0.636364	0.0479117	0.154462
6keto-PGF1α	NUCB1	-0.393939	0.259998	0.323686
8-HETE	NUCB1	-0.454545	0.186905	0.260461
15-HETE	NUCB1	-0.418182	0.229113	0.299325
12-HETE	NUCB1	-0.454545	0.186905	0.260461
12-OxoETE	LBP	-0.745455	0.0133301	0.112914
20-COOH-LTB4	LBP	-0.423345	0.222818	0.297091
LTB4	LBP	-0.672727	0.0330412	0.138134
14(15)-DiHET	LBP	-0.842424	0.00222003	0.0747164
11(12)-DiHET	LBP	-0.660606	0.0375884	0.140793
6keto-PGF1α	LBP	-0.50303	0.138334	0.221608
8-HETE	LBP	-0.733333	0.0158006	0.113764
15-HETE	LBP	-0.672727	0.0330412	0.138134
12-HETE	LBP	-0.733333	0.0158006	0.113764
12-OxoETE	RAB3D	0.612121	0.0599721	0.16537
20-COOH-LTB4	RAB3D	0.717845	0.0193993	0.121456
LTB4	RAB3D	0.430303	0.214492	0.286875
14(15)-DiHET	RAB3D	0.527273	0.117308	0.206004
11(12)-DiHET	RAB3D	0.272727	0.445838	0.482712
6keto-PGF1α	RAB3D	0.369697	0.29305	0.35166
8-HETE	RAB3D	0.527273	0.117308	0.206004
15-HETE	RAB3D	0.466667	0.173939	0.248813
12-HETE	RAB3D	0.50303	0.138334	0.221608
12-OxoETE	EIF3EL1	0.236364	0.510885	0.540937
20-COOH-LTB4	EIF3EL1	0.202469	0.574813	0.602229
LTB4	EIF3EL1	0.212121	0.556306	0.583783
14(15)-DiHET	EIF3EL1	0.393939	0.259998	0.323686
11(12)-DiHET	EIF3EL1	0.248485	0.488776	0.521361
6keto-PGF1α	EIF3EL1	0.466667	0.173939	0.248813
8-HETE	EIF3EL1	0.321212	0.365468	0.414389
15-HETE	EIF3EL1	0.236364	0.510885	0.540937
12-HETE	EIF3EL1	0.224242	0.533401	0.56111
12-OxoETE	SLFNL1	-0.490909	0.149656	0.230349
20-COOH-LTB4	SLFNL1	-0.595137	0.069515	0.173922
LTB4	SLFNL1	-0.430303	0.214492	0.286875
14(15)-DiHET	SLFNL1	-0.418182	0.229113	0.299325
11(12)-DiHET	SLFNL1	-0.333333	0.346594	0.398921
6keto-PGF1α	SLFNL1	-0.430303	0.214492	0.286875
8-HETE	SLFNL1	-0.672727	0.0330412	0.138134
15-HETE	SLFNL1	-0.624242	0.0537178	0.160411
12-HETE	SLFNL1	-0.721212	0.0185732	0.117994
12-OxoETE	ATG3	0.733333	0.0158006	0.113764
20-COOH-LTB4	ATG3	0.312907	0.378689	0.427382
LTB4	ATG3	0.709091	0.0216659	0.123154
14(15)-DiHET	ATG3	0.624242	0.0537178	0.160411
11(12)-DiHET	ATG3	0.757576	0.0111434	0.104652
6keto-PGF1α	ATG3	0.818182	0.00381492	0.0837989
8-HETE	ATG3	0.345455	0.328227	0.383572
15-HETE	ATG3	0.587879	0.0738777	0.174083
12-HETE	ATG3	0.478788	0.161523	0.237071
12-OxoETE	KRT4	-0.151515	0.676065	0.691539
20-COOH-LTB4	KRT4	-0.447886	0.194263	0.268692
LTB4	KRT4	-0.0424242	0.907364	0.910878
14(15)-DiHET	KRT4	-0.139394	0.700932	0.713036
11(12)-DiHET	KRT4	0.175758	0.627188	0.647678
6keto-PGF1α	KRT4	-0.0181818	0.96024	0.96024
8-HETE	KRT4	-0.357576	0.310376	0.365679
15-HETE	KRT4	-0.187879	0.603218	0.627928
12-HETE	KRT4	-0.272727	0.445838	0.482712
12-OxoETE	HABP2	-0.684848	0.0288828	0.13321
20-COOH-LTB4	HABP2	-0.509241	0.132743	0.219432
LTB4	HABP2	-0.684848	0.0288828	0.13321
14(15)-DiHET	HABP2	-0.466667	0.173939	0.248813
11(12)-DiHET	HABP2	-0.272727	0.445838	0.482712
6keto-PGF1α	HABP2	-0.563636	0.089724	0.184575
8-HETE	HABP2	-0.709091	0.0216659	0.123154
15-HETE	HABP2	-0.709091	0.0216659	0.123154
12-HETE	HABP2	-0.745455	0.0133301	0.112914
12-OxoETE	ANGPTL4	-0.539394	0.107593	0.196672
20-COOH-LTB4	ANGPTL4	-0.288365	0.41909	0.461461
LTB4	ANGPTL4	-0.454545	0.186905	0.260461
14(15)-DiHET	ANGPTL4	-0.660606	0.0375884	0.140793
11(12)-DiHET	ANGPTL4	-0.721212	0.0185732	0.117994
6keto-PGF1α	ANGPTL4	-0.381818	0.276255	0.33808
8-HETE	ANGPTL4	-0.478788	0.161523	0.237071
15-HETE	ANGPTL4	-0.454545	0.186905	0.260461
12-HETE	ANGPTL4	-0.539394	0.107593	0.196672
12-OxoETE	MASP1	-0.660606	0.0375884	0.140793
20-COOH-LTB4	MASP1	-0.447886	0.194263	0.268692
LTB4	MASP1	-0.575758	0.0815528	0.17914
14(15)-DiHET	MASP1	-0.672727	0.0330412	0.138134
11(12)-DiHET	MASP1	-0.478788	0.161523	0.237071
6keto-PGF1α	MASP1	-0.393939	0.259998	0.323686
8-HETE	MASP1	-0.636364	0.0479117	0.154462
15-HETE	MASP1	-0.539394	0.107593	0.196672
12-HETE	MASP1	-0.612121	0.0599721	0.16537
12-OxoETE	CSF1	-0.648485	0.0425401	0.145467
20-COOH-LTB4	CSF1	-0.570595	0.0849717	0.184575
LTB4	CSF1	-0.575758	0.0815528	0.17914
14(15)-DiHET	CSF1	-0.612121	0.0599721	0.16537
11(12)-DiHET	CSF1	-0.309091	0.384841	0.427382
6keto-PGF1α	CSF1	-0.309091	0.384841	0.427382
8-HETE	CSF1	-0.381818	0.276255	0.33808
15-HETE	CSF1	-0.406061	0.244282	0.312527
12-HETE	CSF1	-0.321212	0.365468	0.414389
12-OxoETE	NRADD	-0.6	0.066688	0.169799
20-COOH-LTB4	NRADD	-0.595137	0.069515	0.173922
LTB4	NRADD	-0.587879	0.0738777	0.174083
14(15)-DiHET	NRADD	-0.575758	0.0815528	0.17914
11(12)-DiHET	NRADD	-0.309091	0.384841	0.427382
6keto-PGF1α	NRADD	-0.6	0.066688	0.169799
8-HETE	NRADD	-0.842424	0.00222003	0.0747164
15-HETE	NRADD	-0.733333	0.0158006	0.113764
12-HETE	NRADD	-0.793939	0.00609992	0.0898352
12-OxoETE	ELN	-0.915152	0.000204472	0.022083
20-COOH-LTB4	ELN	-0.546053	0.102479	0.196468
LTB4	ELN	-0.939394	5.48405e-05	0.022083
14(15)-DiHET	ELN	-0.842424	0.00222003	0.0747164
11(12)-DiHET	ELN	-0.721212	0.0185732	0.117994
6keto-PGF1α	ELN	-0.745455	0.0133301	0.112914
8-HETE	ELN	-0.854545	0.0016368	0.0731482
15-HETE	ELN	-0.927273	0.000112035	0.022083
12-HETE	ELN	-0.915152	0.000204472	0.022083
12-OxoETE	HAMP	-0.684848	0.0288828	0.13321
20-COOH-LTB4	HAMP	-0.754658	0.0116449	0.108574
LTB4	HAMP	-0.563636	0.089724	0.184575
14(15)-DiHET	HAMP	-0.672727	0.0330412	0.138134
11(12)-DiHET	HAMP	-0.587879	0.0738777	0.174083
6keto-PGF1α	HAMP	-0.563636	0.089724	0.184575
8-HETE	HAMP	-0.490909	0.149656	0.230349
15-HETE	HAMP	-0.563636	0.089724	0.184575
12-HETE	HAMP	-0.50303	0.138334	0.221608
12-OxoETE	SOST	-0.769697	0.00922195	0.103927
20-COOH-LTB4	SOST	-0.595137	0.069515	0.173922
LTB4	SOST	-0.636364	0.0479117	0.154462
14(15)-DiHET	SOST	-0.793939	0.00609992	0.0898352
11(12)-DiHET	SOST	-0.490909	0.149656	0.230349
6keto-PGF1α	SOST	-0.6	0.066688	0.169799
8-HETE	SOST	-0.757576	0.0111434	0.104652
15-HETE	SOST	-0.660606	0.0375884	0.140793
12-HETE	SOST	-0.69697	0.0250967	0.126558
12-OxoETE	HRG	-0.69697	0.0250967	0.126558
20-COOH-LTB4	HRG	-0.49697	0.143927	0.229433
LTB4	HRG	-0.709091	0.0216659	0.123154
14(15)-DiHET	HRG	-0.624242	0.0537178	0.160411
11(12)-DiHET	HRG	-0.539394	0.107593	0.196672
6keto-PGF1α	HRG	-0.50303	0.138334	0.221608
8-HETE	HRG	-0.587879	0.0738777	0.174083
15-HETE	HRG	-0.660606	0.0375884	0.140793
12-HETE	HRG	-0.648485	0.0425401	0.145467
12-OxoETE	APAF1	0.430303	0.214492	0.286875
20-COOH-LTB4	APAF1	0.386532	0.269869	0.334689
LTB4	APAF1	0.406061	0.244282	0.312527
14(15)-DiHET	APAF1	0.430303	0.214492	0.286875
11(12)-DiHET	APAF1	0.139394	0.700932	0.713036
6keto-PGF1α	APAF1	0.648485	0.0425401	0.145467
8-HETE	APAF1	0.430303	0.214492	0.286875
15-HETE	APAF1	0.406061	0.244282	0.312527
12-HETE	APAF1	0.321212	0.365468	0.414389
12-OxoETE	TPP1	-0.406061	0.244282	0.312527
20-COOH-LTB4	TPP1	-0.190198	0.598668	0.624195
LTB4	TPP1	-0.381818	0.276255	0.33808
14(15)-DiHET	TPP1	-0.575758	0.0815528	0.17914
11(12)-DiHET	TPP1	-0.321212	0.365468	0.414389
6keto-PGF1α	TPP1	-0.333333	0.346594	0.398921
8-HETE	TPP1	-0.684848	0.0288828	0.13321
15-HETE	TPP1	-0.478788	0.161523	0.237071
12-HETE	TPP1	-0.6	0.066688	0.169799
12-OxoETE	XRCC1	-0.587879	0.0738777	0.174083
20-COOH-LTB4	XRCC1	-0.631949	0.0499751	0.15992
LTB4	XRCC1	-0.551515	0.0984012	0.189211
14(15)-DiHET	XRCC1	-0.466667	0.173939	0.248813
11(12)-DiHET	XRCC1	-0.151515	0.676065	0.691539
6keto-PGF1α	XRCC1	-0.490909	0.149656	0.230349
8-HETE	XRCC1	-0.636364	0.0479117	0.154462
15-HETE	XRCC1	-0.575758	0.0815528	0.17914
12-HETE	XRCC1	-0.575758	0.0815528	0.17914
12-OxoETE	EPAS1	-0.490909	0.149656	0.230349
20-COOH-LTB4	EPAS1	-0.435616	0.208258	0.283511
LTB4	EPAS1	-0.418182	0.229113	0.299325
14(15)-DiHET	EPAS1	-0.478788	0.161523	0.237071
11(12)-DiHET	EPAS1	-0.187879	0.603218	0.627928
6keto-PGF1α	EPAS1	-0.478788	0.161523	0.237071
8-HETE	EPAS1	-0.612121	0.0599721	0.16537
15-HETE	EPAS1	-0.478788	0.161523	0.237071
12-HETE	EPAS1	-0.539394	0.107593	0.196672
12-OxoETE	SEPTIN5	0.381818	0.276255	0.33808
20-COOH-LTB4	SEPTIN5	0.386532	0.269869	0.334689
LTB4	SEPTIN5	0.175758	0.627188	0.647678
14(15)-DiHET	SEPTIN5	0.321212	0.365468	0.414389
11(12)-DiHET	SEPTIN5	0.175758	0.627188	0.647678
6keto-PGF1α	SEPTIN5	0.0666667	0.854813	0.859455
8-HETE	SEPTIN5	0.357576	0.310376	0.365679
15-HETE	SEPTIN5	0.236364	0.510885	0.540937
12-HETE	SEPTIN5	0.369697	0.29305	0.35166
12-OxoETE	MASP2	-0.818182	0.00381492	0.0837989
20-COOH-LTB4	MASP2	-0.49697	0.143927	0.229433
LTB4	MASP2	-0.781818	0.00754701	0.101885
14(15)-DiHET	MASP2	-0.842424	0.00222003	0.0747164
11(12)-DiHET	MASP2	-0.733333	0.0158006	0.113764
6keto-PGF1α	MASP2	-0.587879	0.0738777	0.174083
8-HETE	MASP2	-0.793939	0.00609992	0.0898352
15-HETE	MASP2	-0.793939	0.00609992	0.0898352
12-HETE	MASP2	-0.842424	0.00222003	0.0747164
12-OxoETE	PGLYRP1	-0.624242	0.0537178	0.160411
20-COOH-LTB4	PGLYRP1	-0.227011	0.528223	0.558383
LTB4	PGLYRP1	-0.6	0.066688	0.169799
14(15)-DiHET	PGLYRP1	-0.357576	0.310376	0.365679
11(12)-DiHET	PGLYRP1	-0.175758	0.627188	0.647678
6keto-PGF1α	PGLYRP1	-0.406061	0.244282	0.312527
8-HETE	PGLYRP1	-0.50303	0.138334	0.221608
15-HETE	PGLYRP1	-0.515152	0.127553	0.212479
12-HETE	PGLYRP1	-0.563636	0.089724	0.184575
12-OxoETE	APOA5	-0.709091	0.0216659	0.123154
20-COOH-LTB4	APOA5	-0.521512	0.122111	0.211572
LTB4	APOA5	-0.733333	0.0158006	0.113764
14(15)-DiHET	APOA5	-0.515152	0.127553	0.212479
11(12)-DiHET	APOA5	-0.333333	0.346594	0.398921
6keto-PGF1α	APOA5	-0.6	0.066688	0.169799
8-HETE	APOA5	-0.69697	0.0250967	0.126558
15-HETE	APOA5	-0.733333	0.0158006	0.113764
12-HETE	APOA5	-0.733333	0.0158006	0.113764
12-OxoETE	ITGAD	-0.648485	0.0425401	0.145467
20-COOH-LTB4	ITGAD	-0.484699	0.155667	0.237071
LTB4	ITGAD	-0.551515	0.0984012	0.189211
14(15)-DiHET	ITGAD	-0.490909	0.149656	0.230349
11(12)-DiHET	ITGAD	-0.418182	0.229113	0.299325
6keto-PGF1α	ITGAD	-0.587879	0.0738777	0.174083
8-HETE	ITGAD	-0.587879	0.0738777	0.174083
15-HETE	ITGAD	-0.6	0.066688	0.169799
12-HETE	ITGAD	-0.660606	0.0375884	0.140793
12-OxoETE	ABCC5	-0.6	0.066688	0.169799
20-COOH-LTB4	ABCC5	-0.533783	0.112025	0.204485
LTB4	ABCC5	-0.527273	0.117308	0.206004
14(15)-DiHET	ABCC5	-0.515152	0.127553	0.212479
11(12)-DiHET	ABCC5	-0.2	0.579584	0.605271
6keto-PGF1α	ABCC5	-0.636364	0.0479117	0.154462
8-HETE	ABCC5	-0.69697	0.0250967	0.126558
15-HETE	ABCC5	-0.587879	0.0738777	0.174083
12-HETE	ABCC5	-0.624242	0.0537178	0.160411
12-OxoETE	PRKAB2	0.490909	0.149656	0.230349
20-COOH-LTB4	PRKAB2	0.128844	0.722786	0.734691
LTB4	PRKAB2	0.430303	0.214492	0.286875
14(15)-DiHET	PRKAB2	0.478788	0.161523	0.237071
11(12)-DiHET	PRKAB2	0.672727	0.0330412	0.138134
6keto-PGF1α	PRKAB2	0.527273	0.117308	0.206004
8-HETE	PRKAB2	0.29697	0.404702	0.446377
15-HETE	PRKAB2	0.345455	0.328227	0.383572
12-HETE	PRKAB2	0.393939	0.259998	0.323686
12-OxoETE	MYOC	-0.878788	0.000813862	0.0479439
20-COOH-LTB4	MYOC	-0.202469	0.574813	0.602229
LTB4	MYOC	-0.866667	0.00117354	0.0563298
14(15)-DiHET	MYOC	-0.733333	0.0158006	0.113764
11(12)-DiHET	MYOC	-0.551515	0.0984012	0.189211
6keto-PGF1α	MYOC	-0.757576	0.0111434	0.104652
8-HETE	MYOC	-0.612121	0.0599721	0.16537
15-HETE	MYOC	-0.684848	0.0288828	0.13321
12-HETE	MYOC	-0.648485	0.0425401	0.145467
12-OxoETE	PLVAP	-0.515152	0.127553	0.212479
20-COOH-LTB4	PLVAP	-0.484699	0.155667	0.237071
LTB4	PLVAP	-0.50303	0.138334	0.221608
14(15)-DiHET	PLVAP	-0.406061	0.244282	0.312527
11(12)-DiHET	PLVAP	-0.115152	0.75142	0.760218
6keto-PGF1α	PLVAP	-0.478788	0.161523	0.237071
8-HETE	PLVAP	-0.672727	0.0330412	0.138134
15-HETE	PLVAP	-0.575758	0.0815528	0.17914
12-HETE	PLVAP	-0.624242	0.0537178	0.160411
12-OxoETE	NOX1	-0.575758	0.0815528	0.17914
20-COOH-LTB4	NOX1	-0.484699	0.155667	0.237071
LTB4	NOX1	-0.563636	0.089724	0.184575
14(15)-DiHET	NOX1	-0.563636	0.089724	0.184575
11(12)-DiHET	NOX1	-0.284848	0.425038	0.464852
6keto-PGF1α	NOX1	-0.430303	0.214492	0.286875
8-HETE	NOX1	-0.757576	0.0111434	0.104652
15-HETE	NOX1	-0.648485	0.0425401	0.145467
12-HETE	NOX1	-0.721212	0.0185732	0.117994
12-OxoETE	MEN1	-0.624242	0.0537178	0.160411
20-COOH-LTB4	MEN1	-0.521512	0.122111	0.211572
LTB4	MEN1	-0.624242	0.0537178	0.160411
14(15)-DiHET	MEN1	-0.587879	0.0738777	0.174083
11(12)-DiHET	MEN1	-0.309091	0.384841	0.427382
6keto-PGF1α	MEN1	-0.515152	0.127553	0.212479
8-HETE	MEN1	-0.806061	0.00486206	0.0887497
15-HETE	MEN1	-0.709091	0.0216659	0.123154
12-HETE	MEN1	-0.769697	0.00922195	0.103927
12-OxoETE	CDH2	-0.6	0.066688	0.169799
20-COOH-LTB4	CDH2	-0.631949	0.0499751	0.15992
LTB4	CDH2	-0.551515	0.0984012	0.189211
14(15)-DiHET	CDH2	-0.527273	0.117308	0.206004
11(12)-DiHET	CDH2	-0.345455	0.328227	0.383572
6keto-PGF1α	CDH2	-0.333333	0.346594	0.398921
8-HETE	CDH2	-0.757576	0.0111434	0.104652
15-HETE	CDH2	-0.69697	0.0250967	0.126558
12-HETE	CDH2	-0.793939	0.00609992	0.0898352
12-OxoETE	STX8	-0.636364	0.0479117	0.154462
20-COOH-LTB4	STX8	-0.484699	0.155667	0.237071
LTB4	STX8	-0.648485	0.0425401	0.145467
14(15)-DiHET	STX8	-0.575758	0.0815528	0.17914
11(12)-DiHET	STX8	-0.369697	0.29305	0.35166
6keto-PGF1α	STX8	-0.563636	0.089724	0.184575
8-HETE	STX8	-0.793939	0.00609992	0.0898352
15-HETE	STX8	-0.733333	0.0158006	0.113764
12-HETE	STX8	-0.793939	0.00609992	0.0898352
